# Supplementary material for: Rpb7 represses transcription-coupled nucleotide excision repair
Source: J Biol Chem. 2023 Jun 27;299(8):104969. doi: 10.1016/j.jbc.2023.104969 (PMC10382679; doi:10.1016/j.jbc.2023.104969)
Supplement: Supporting Table S1 [file mmc1.xlsx]

## Sheet: rad7_rad26_1c_raw
Table S1. Rpb7 codon counts in UV irradiated and unirradiated rad7D rad26D cells.
	Repeat 1		Repeat 2		Repeat 3
Rpb7 mutant	noUV	UV	noUV	UV	noUV	UV
100A	776	1132	1122	1570	818	1010
100C	6	11	7	13	2	13
100D	2727	3618	3819	5130	8859	10497
100E	164765	214983	227304	325462	710868	899202
100F	0	1	3	1	0	0
100G	1905	2281	2840	3095	5142	5396
100H	32	60	41	55	28	38
100I	55	64	79	94	141	153
100K	5195	6975	7262	9512	3873	4768
100L	36	46	62	51	29	32
100M	3	12	10	10	4	8
100N	122	179	190	212	128	109
100P	3	2	5	9	1	1
100Q	659	930	919	1309	885	1072
100R	396	579	599	773	512	619
100S	47	46	52	64	30	33
100T	161	261	256	351	63	68
100V	1963	2080	2873	3250	8104	8828
100W	9	18	15	12	2	12
100X	0	0	0	0	0	3
100Y	59	86	86	107	128	143
101A	733	978	963	1556	2541	3333
101C	83	141	142	185	61	73
101D	87	139	127	148	169	233
101E	1637	2344	2311	3543	4239	5767
101F	34	53	45	51	74	92
101G	23663	32019	32893	45215	9627	11696
101H	3	6	4	6	0	3
101I	90	135	147	177	248	309
101K	35	67	69	94	169	188
101L	1723	2382	2278	3430	5534	6584
101M	2049	2746	3036	3855	6635	8269
101N	6	9	5	18	12	11
101P	4	6	11	11	1	0
101Q	31	56	43	59	5	15
101R	1151	1685	1590	2222	515	650
101S	172	205	249	360	180	243
101T	26	37	39	62	26	34
101V	147961	190974	204246	291115	711731	897553
101W	1125	1645	1600	2029	403	487
101X	0	0	0	0	1	4
101Y	3	3	16	11	6	12
102A	129	173	189	282	110	186
102C	0	1	1	1	0	2
102D	29	53	42	70	22	28
102E	1535	2139	2141	2762	2406	2982
102F	1	3	6	0	3	5
102G	49	47	56	79	41	69
102H	2196	3220	3011	4679	7383	9965
102I	78	103	93	167	112	110
102K	18375	24477	25138	34628	21262	26843
102L	1977	2721	2854	4213	8296	10362
102M	6	9	6	15	0	3
102N	449	612	595	953	304	419
102P	639	929	935	1444	435	563
102Q	152177	197096	210331	299190	693031	873143
102R	2051	2707	3069	3853	7297	8803
102S	24	36	25	24	15	13
102T	659	925	946	1355	115	141
102V	21	36	49	68	35	39
102W	3	1	3	4	0	2
102X	0	0	0	0	0	3
102Y	15	26	11	34	46	76
103A	872	1252	1226	1315	3458	4251
103C	16	19	19	41	4	11
103D	234	371	349	467	186	234
103E	1972	2685	2654	3931	2703	3588
103F	54	96	74	100	30	42
103G	1419	2044	1986	2846	3028	3872
103H	7	7	9	17	0	0
103I	2323	3303	3100	4390	5532	7191
103K	32	50	41	81	224	311
103L	2261	3111	3116	4283	2528	3316
103M	53	89	71	119	32	50
103N	16	15	14	24	25	41
103P	3	5	3	1	3	0
103Q	36	54	46	54	9	7
103R	305	423	410	524	254	332
103S	137	183	221	268	111	176
103T	42	63	64	92	90	82
103V	170451	221303	235891	334858	723943	911963
103W	2	9	16	12	0	2
103X	0	0	0	0	2	4
103Y	19	34	35	52	5	11
104A	200	322	299	428	1047	1445
104C	1023	1468	1468	1751	1502	2014
104D	1636	2306	2393	3185	4592	5809
104E	272	368	365	494	229	272
104F	6	3	6	6	2	1
104G	173202	224966	238977	340013	724254	912270
104H	6	13	21	17	20	14
104I	8	17	16	20	31	44
104K	4	7	18	24	6	4
104L	9	7	2	6	4	5
104M	9	14	12	11	13	17
104N	17	31	31	46	15	21
104P	0	0	0	0	1	5
104Q	4	7	4	8	1	1
104R	523	746	848	1054	1307	1865
104S	1319	2004	2058	2625	6136	7753
104T	10	16	10	15	54	58
104V	2372	3358	3300	4510	3081	4099
104W	36	57	42	59	20	21
104X	0	0	0	0	10	9
104Y	8	13	13	12	10	19
105A	370	494	492	600	1215	1458
105C	0	0	0	2	13	18
105D	5	2	6	4	6	8
105E	32	51	41	56	29	23
105F	0	2	0	1	4	5
105G	6	11	4	15	22	33
105H	354	515	513	704	562	784
105I	19	53	18	44	44	53
105K	108	203	175	227	120	199
105L	598	1483	769	1597	2713	3646
105M	0	1	0	1	0	0
105N	7	10	12	10	12	8
105P	164160	211742	226979	322484	716936	904296
105Q	11396	15723	15545	21435	7587	9586
105R	353	587	545	770	1082	1438
105S	497	709	812	1052	4035	5072
105T	2705	4056	3897	5174	7845	8967
105V	6	20	8	11	17	26
105W	0	0	0	0	1	1
105X	10	13	7	29	3	4
105Y	8	4	6	7	15	24
106A	3	13	19	4	17	20
106C	8	16	11	16	6	4
106D	2	4	9	5	0	4
106E	19	38	40	35	83	123
106F	12	27	30	23	22	23
106G	99	131	111	154	34	26
106H	7	13	13	13	4	10
106I	2322	3514	3368	4703	6057	8071
106K	1156	1705	1755	2144	2020	2528
106L	1900	3111	2576	4103	6643	9204
106M	169253	218420	233670	331303	715983	900934
106N	171	226	246	351	209	278
106P	10	19	9	13	6	5
106Q	54	88	68	96	145	174
106R	3201	4655	4550	6415	2000	2588
106S	355	536	482	669	362	485
106T	530	899	768	1133	2436	3227
106V	1500	2220	2051	2973	6228	7898
106W	44	73	61	98	42	40
106X	12	9	10	18	0	3
106Y	5	7	5	5	1	3
107A	6	12	12	18	17	23
107C	0	0	0	3	0	0
107D	16	25	25	34	44	66
107E	930	1268	1313	2043	4017	5271
107F	1	2	4	4	1	0
107G	284	352	366	520	84	138
107H	16	22	11	14	64	71
107I	1491	1870	2216	3007	7649	9893
107K	172376	224948	238429	337906	705950	887647
107L	107	139	133	192	151	258
107M	35	48	57	50	51	81
107N	1975	2713	2528	3934	6548	8790
107P	4	13	9	11	14	10
107Q	566	739	790	1064	5739	6966
107R	1590	1826	2109	2924	7476	10306
107S	30	36	43	76	88	146
107T	899	1235	1224	1768	2969	3958
107V	39	62	54	104	63	85
107W	0	1	3	6	1	4
107X	5	4	2	7	1	4
107Y	18	31	36	63	86	137
108A	420	598	570	884	980	1255
108C	15	24	19	22	4	13
108D	119	187	164	257	39	60
108E	993	1459	1436	1982	768	1185
108F	14	15	18	27	15	15
108G	6255	8519	8738	12529	3884	5427
108H	0	2	5	4	0	0
108I	1096	1594	1687	2042	3443	4474
108K	15	25	23	30	0	16
108L	645	1016	1086	1302	1836	2462
108M	20	30	35	34	31	22
108N	4	2	8	11	1	1
108P	0	2	1	1	1	3
108Q	13	23	24	35	4	6
108R	237	365	364	477	195	199
108S	115	142	163	249	75	132
108T	10	26	16	24	7	10
108V	170462	221360	235200	333929	730968	920322
108W	3	5	3	8	0	1
108X	0	0	0	0	2	4
108Y	7	16	36	36	17	42
109A	4	11	12	16	19	21
109C	819	1269	1209	1710	2669	3366
109D	45	72	67	81	131	177
109E	6	5	7	8	2	3
109F	162788	212531	223979	320308	696824	882764
109G	14	17	23	27	33	35
109H	13	12	20	11	23	29
109I	2779	3684	4158	5126	8685	9592
109K	4	8	5	5	5	3
109L	3941	4471	6148	7054	12911	13573
109M	45	74	83	96	63	67
109N	33	41	49	58	198	253
109P	4	1	4	4	0	2
109Q	2	1	3	1	0	0
109R	13	12	24	17	8	9
109S	257	296	399	433	1065	1534
109T	6	12	19	18	18	20
109V	8090	11108	11058	15727	10673	13634
109W	16	15	26	21	10	14
109X	0	0	0	0	2	3
109Y	1724	2031	2525	3456	8950	10576
10A	0	0	0	1	2	3
10C	13	14	6	24	23	44
10D	767	998	841	1132	2632	3374
10E	2	1	0	2	11	17
10F	2	5	3	0	5	10
10G	2	2	1	20	6	4
10H	158	201	215	306	520	598
10I	1453	1751	1957	2762	5649	6556
10K	789	1054	1238	1720	3479	4118
10L	5	7	8	11	2	1
10M	0	1	0	1	2	2
10N	175111	228641	242273	343628	721005	909514
10P	28	42	34	57	1	0
10Q	0	4	0	0	7	8
10R	6	7	17	3	46	36
10S	1446	1914	1875	2850	5275	6802
10T	237	305	339	472	835	1095
10V	4	6	5	1	11	18
10Y	666	824	1109	1345	2831	3513
110A	564	782	827	989	1925	2587
110C	86	141	162	212	119	157
110D	19	40	35	44	17	13
110E	695	1007	1161	1384	1357	2002
110F	10	18	21	24	17	19
110G	7454	10424	10494	14266	5343	6565
110H	0	2	0	1	1	0
110I	16	32	30	29	65	76
110K	3	3	13	13	10	4
110L	906	1263	1250	1752	1381	1779
110M	561	984	801	1146	1503	2011
110N	1	1	3	3	4	0
110P	0	4	2	2	20	35
110Q	10	6	7	9	26	37
110R	100	194	172	208	75	83
110S	20	17	31	41	9	24
110T	9	34	12	15	19	27
110V	169803	220247	234315	333377	730167	919942
110W	411	539	525	746	249	303
110X	0	0	0	0	0	3
110Y	2	0	3	6	3	2
111A	1395	2219	2334	3095	5919	7335
111C	0	0	0	2	0	0
111D	88	106	122	193	37	67
111E	133	181	174	256	525	591
111F	0	0	0	2	0	0
111G	10	16	14	20	32	42
111H	15	30	27	24	1	5
111I	565	2749	907	2942	2683	6116
111K	4327	5915	5937	8237	12171	15398
111L	18	68	27	85	33	69
111M	7	24	13	31	32	62
111N	200	333	302	518	156	220
111P	1103	1949	1517	2189	1554	2407
111Q	339	387	491	620	112	183
111R	287	379	429	601	727	866
111S	1366	1209	2033	1746	5513	5378
111T	170760	220111	235490	333660	712714	896826
111V	16	46	20	46	29	62
111X	0	0	0	0	7	8
111Y	3	10	4	7	3	1
112A	6	14	12	19	19	18
112C	0	1	0	0	2	0
112D	4	6	7	6	11	19
112E	988	1643	1503	1797	3744	4995
112F	0	0	0	0	1	0
112G	51	53	54	98	83	98
112H	3	6	2	11	23	38
112I	16	20	13	41	62	69
112K	175051	227889	241819	344273	720400	907587
112L	8	14	3	2	16	19
112M	642	930	1043	1075	1931	2637
112N	910	1276	1300	1885	4212	5344
112P	7	9	10	13	6	2
112Q	444	612	687	650	1638	2047
112R	1642	2020	2201	2860	6853	8190
112S	32	54	70	47	143	195
112T	608	846	688	1099	2511	3290
112V	9	16	25	9	21	34
112W	8	11	14	10	2	8
112X	0	0	0	0	11	10
112Y	3	5	0	1	5	12
113A	118	182	213	282	149	213
113C	9	6	26	9	22	30
113D	285	1092	423	877	944	2196
113E	43	87	68	97	189	257
113F	6	17	3	4	16	28
113G	2	10	5	7	29	57
113H	171202	217938	235904	332521	703813	881575
113I	23	55	61	62	73	101
113K	81	115	105	168	249	322
113L	998	2910	1569	3206	4722	7671
113M	3	3	3	10	4	4
113N	1854	3261	2690	4105	5957	8158
113P	1062	1608	1431	2042	4610	5974
113Q	2842	5201	4128	6378	13617	18900
113R	1159	1964	1866	2674	4327	5856
113S	53	73	73	91	97	127
113T	193	257	262	328	399	527
113V	6	20	7	20	19	28
113W	0	0	2	1	0	0
113X	0	0	0	0	6	6
113Y	751	970	1082	1444	3081	3665
114A	14	11	17	15	16	26
114C	2	8	2	8	3	6
114D	1	0	1	0	0	0
114E	6	5	5	5	2	11
114F	8	8	14	15	33	47
114G	3	6	7	4	12	30
114H	41	54	49	113	75	120
114I	22	58	48	66	54	78
114K	13	16	17	16	34	48
114L	174056	228547	240485	343800	725328	915083
114M	1101	1465	1427	2339	5284	6276
114N	1	3	2	3	0	1
114P	771	843	1122	1108	1611	2135
114Q	2370	1777	3515	2829	5840	6876
114R	1948	2501	2701	3359	2863	3354
114S	136	166	197	279	201	290
114T	41	62	43	48	78	88
114V	136	207	215	273	830	1178
114W	18	21	16	33	45	58
114Y	2	4	2	9	2	0
115A	8	5	6	5	13	16
115C	6	11	34	17	23	37
115D	77	98	121	177	89	128
115E	42	61	78	89	110	172
115F	4	8	4	8	16	32
115G	10	12	15	16	42	67
115H	3	4	6	9	3	4
115I	1498	2304	2108	3243	7287	10053
115K	886	1156	1344	1622	2726	3155
115L	1423	2149	2016	2568	5599	6945
115M	174231	226658	240846	342025	718670	904959
115N	33	60	92	53	145	143
115P	0	2	2	1	8	10
115Q	39	56	56	75	28	17
115R	887	1166	1161	1652	1469	1847
115S	64	73	75	92	72	126
115T	576	694	709	935	2124	2737
115V	859	1186	1205	1679	3851	5177
115W	20	32	22	35	33	65
115X	0	0	0	0	0	2
115Y	1	2	7	3	9	6
116A	522	695	802	994	822	1021
116C	3	6	3	1	7	12
116D	6	20	12	14	32	51
116E	0	1	1	2	7	6
116F	1	1	4	3	17	15
116G	1	3	3	5	21	42
116H	1952	2520	2653	3486	14536	18081
116I	3	4	3	5	50	69
116K	1	1	5	1	52	51
116L	339	455	491	575	2038	2325
116M	1	2	0	1	1	0
116N	18	19	24	36	895	1152
116P	175390	228672	242386	344438	711016	896723
116Q	65	81	87	123	413	609
116R	232	330	362	415	794	1045
116S	611	838	953	1107	2959	3904
116T	1543	2115	2127	3099	8612	10553
116V	3	4	7	2	7	15
116X	0	0	0	0	0	2
116Y	6	11	10	34	78	83
117A	9	5	8	18	6	11
117C	0	0	1	0	1	0
117D	5	11	18	44	36	51
117E	231	352	329	421	3494	4287
117F	1	2	0	1	1	0
117G	0	3	1	3	11	27
117H	2843	3661	3858	5283	9059	11849
117I	27	28	38	18	45	76
117K	2411	3331	3401	4322	5740	6882
117L	1534	2220	2336	3373	6516	8873
117M	0	1	0	0	2	1
117N	64	89	85	95	56	69
117P	599	874	851	1117	1013	1316
117Q	171204	222944	236449	336165	709667	893286
117R	1236	1541	1738	2359	4740	6234
117S	108	127	177	222	120	142
117T	131	171	199	247	47	67
117V	4	3	2	8	29	36
117W	0	0	1	0	4	5
117X	0	0	0	0	28	32
117Y	20	36	11	30	62	111
118A	399	582	555	802	669	849
118C	9	16	14	11	26	23
118D	174318	227220	240691	341869	723377	912215
118E	3137	4235	4448	6175	7523	9471
118F	3	0	3	3	12	23
118G	923	1279	1379	1909	3067	3790
118H	121	167	175	185	347	456
118I	10	27	35	23	53	85
118K	43	73	51	85	63	82
118L	0	3	2	2	3	6
118M	0	1	0	0	1	0
118N	556	734	971	1230	2109	2431
118P	2	2	3	7	2	4
118Q	12	11	7	18	7	13
118R	105	126	189	260	91	141
118S	32	60	67	92	60	88
118T	26	27	20	32	12	17
118V	580	700	787	975	2672	3367
118W	1	0	0	0	0	0
118X	0	0	0	0	21	12
118Y	411	497	524	640	2202	2643
119A	1	5	5	2	4	8
119C	21	24	14	25	67	92
119D	0	0	0	0	2	0
119E	5	2	4	1	9	7
119F	1978	2351	2793	3722	8884	10113
119G	5	9	6	6	34	46
119H	0	0	0	1	1	2
119I	1511	2100	2182	2817	7467	9481
119K	8	12	4	10	22	40
119L	175385	228779	242136	344489	714209	901019
119M	14	19	35	39	93	106
119N	0	2	2	1	3	5
119P	1	6	4	5	9	11
119Q	8	12	3	13	34	68
119R	9	10	7	12	71	101
119S	514	708	840	708	1905	2279
119T	5	6	3	2	15	28
119V	723	1008	991	1305	1739	2056
119W	2	6	2	16	78	118
119Y	31	33	66	106	231	309
11A	1	1	6	0	1	6
11C	1	0	1	0	2	3
11D	1	1	4	0	3	1
11F	417	625	577	1047	1560	2080
11G	6	3	6	11	0	1
11I	178348	232710	246805	349702	734155	925077
11K	4	10	13	0	8	32
11L	146	164	212	248	209	238
11M	113	135	183	163	520	628
11N	201	298	284	485	629	1017
11P	0	0	1	1	0	0
11R	11	25	21	20	15	25
11S	57	79	77	154	194	265
11T	704	815	845	1214	2616	3307
11V	680	910	877	1288	2428	3033
11Y	7	2	22	9	18	49
120A	1201	1559	1535	2336	5024	6334
120C	3	3	2	5	11	12
120D	25	32	23	23	269	342
120E	0	0	1	2	2	3
120F	2	2	1	1	4	8
120G	4	7	3	4	19	41
120H	31	61	64	96	64	64
120I	534	759	732	1009	2419	3207
120K	8	11	20	15	67	109
120L	4	9	6	6	3	9
120M	3	3	4	2	1	2
120N	815	1138	1277	1677	5259	6974
120P	520	773	792	1137	833	993
120Q	1	1	0	2	1	0
120R	4	12	11	21	29	34
120S	1542	2072	2212	3156	7417	9161
120T	175988	229306	243230	344827	720832	908334
120V	3	12	3	2	46	57
120W	0	1	0	0	0	0
120Y	9	15	18	20	58	76
121A	5	6	4	14	26	31
121C	1054	1600	1554	2004	4654	5369
121D	24	37	28	40	191	233
121E	1	0	2	1	4	6
121F	171857	223747	237249	337728	703253	887094
121G	7	3	11	12	172	227
121H	28	17	9	36	35	42
121I	1111	1463	1604	1898	6928	8565
121K	2	0	0	0	20	27
121L	2096	2679	3050	3773	6312	7909
121M	9	19	29	32	52	50
121N	8	5	7	7	501	696
121P	5	9	4	32	5	10
121Q	0	0	0	1	2	0
121R	7	10	11	19	19	19
121S	540	617	787	784	1899	2073
121T	10	14	8	17	33	39
121V	1890	2724	2675	3914	7019	8924
121W	5	7	2	6	14	17
121X	0	0	1	0	0	0
121Y	2020	2794	2872	3979	11115	14292
122A	4	0	1	2	1	2
122C	4	1	1	0	15	16
122D	699	1024	944	1561	2530	3426
122E	13	28	18	20	54	75
122F	2	5	1	0	11	10
122G	2	6	15	5	19	28
122H	202	262	221	306	531	653
122I	720	742	1008	1372	3021	3376
122K	1478	2427	2243	3349	8805	11832
122L	2	2	0	1	1	1
122M	6	20	42	27	30	52
122N	175677	228968	242835	344285	720490	907915
122P	2	5	5	12	2	0
122Q	2	3	5	19	13	28
122R	16	29	24	66	108	138
122S	824	923	1237	1359	3105	3476
122T	214	273	232	383	526	649
122V	6	4	3	0	17	18
122Y	731	946	933	1370	2919	3822
123A	175490	228932	242303	343398	716791	903041
123C	62	82	121	168	46	93
123D	41	68	73	99	58	75
123E	2080	2947	2933	4613	7129	9701
123F	1	2	1	0	2	0
123G	214	307	336	367	1902	2437
123H	0	1	0	0	2	4
123I	0	0	0	1	1	0
123K	5	11	10	11	55	62
123L	3	2	2	3	13	13
123M	4	8	3	3	22	19
123N	0	0	0	0	2	2
123P	165	203	231	310	534	712
123Q	1	9	9	7	79	124
123R	15	14	30	26	22	50
123S	716	1004	1060	1586	2416	3100
123T	752	1038	1054	1564	2498	2827
123V	1130	1118	1744	2152	10714	13400
123W	6	10	8	6	48	59
123X	0	0	0	0	0	1
123Y	4	5	7	8	0	1
124A	341	495	434	662	1272	1702
124C	2091	2963	2489	4257	7721	10036
124D	1200	3218	1623	3406	4524	8398
124E	28	64	62	60	46	63
124F	3	5	10	4	21	26
124G	175233	225856	242864	342215	722247	905525
124H	0	4	1	3	8	8
124I	4	6	2	4	6	12
124K	2	3	1	1	2	3
124L	1	3	2	2	7	9
124M	0	0	0	1	0	1
124N	8	12	18	35	29	60
124P	3	1	1	1	2	11
124Q	0	0	0	0	0	1
124R	412	822	404	905	1310	2648
124S	976	1696	1387	2004	3718	5291
124T	3	8	8	6	26	42
124V	359	570	583	724	1337	1805
124W	9	20	16	27	12	11
124X	0	0	0	0	11	20
124Y	10	6	13	8	44	71
125A	342	490	445	636	1620	2099
125C	10	15	10	17	8	21
125D	3	1	1	2	0	4
125E	7	12	6	12	29	26
125F	91	130	171	224	174	227
125G	0	0	2	1	11	33
125H	0	3	1	0	1	1
125I	8	9	32	14	19	21
125K	2	5	11	9	105	136
125L	677	749	974	1457	2597	3238
125M	0	1	0	0	0	0
125N	0	1	1	2	2	3
125P	871	1076	1153	1460	3158	3679
125Q	31	27	30	35	75	101
125R	2	2	2	3	16	38
125S	176187	229656	243761	345179	724031	912254
125T	1815	2566	2392	3851	6289	8169
125V	1	7	10	9	31	33
125W	0	3	0	2	4	3
125X	0	0	0	0	19	22
125Y	64	97	108	134	143	212
126A	12	8	3	20	72	69
126C	12	8	8	4	35	58
126D	2503	5735	2961	6122	8504	13202
126E	16	35	25	27	72	111
126F	4	5	3	1	11	17
126G	10	12	2	18	35	40
126H	404	509	544	635	1252	1608
126I	1299	1590	1944	2737	4541	5910
126K	986	1646	1478	2016	3532	4570
126L	2	1	4	4	8	15
126M	0	2	2	1	13	14
126N	172323	223003	238793	337386	713149	896913
126P	1	6	2	2	12	10
126Q	9	11	11	14	13	17
126R	23	19	19	21	38	56
126S	1061	1297	1287	2066	3400	4291
126T	428	553	549	868	2669	3523
126V	6	15	47	35	33	30
126Y	1593	1311	2238	2353	4950	5281
127A	147	183	225	524	868	1081
127C	1	0	0	0	0	1
127E	11	17	14	38	25	29
127F	0	1	0	0	0	0
127G	2	4	1	8	13	23
127H	31	35	53	42	68	85
127I	9	15	3	2	21	38
127K	10	24	22	28	137	184
127L	478	620	722	797	1592	2076
127N	2	2	2	0	11	9
127P	176908	230602	244175	347129	722400	911618
127Q	1210	1834	1836	2195	6815	8297
127R	184	265	331	374	1450	1842
127S	621	681	1021	798	2133	2308
127T	1076	1484	1517	2396	6801	8154
127V	1	1	3	1	6	10
128A	241	306	318	542	1192	1441
128C	0	1	0	0	0	0
128D	0	1	0	0	0	1
128E	3	5	8	5	52	66
128G	1	1	0	2	19	21
128H	27	27	42	42	131	192
128I	2	2	7	0	12	14
128K	4	15	16	11	37	37
128L	520	668	747	1036	2290	2893
128M	0	1	0	0	0	0
128N	0	0	1	4	2	4
128P	177361	231382	245269	347936	723330	911510
128Q	1177	1686	1450	2262	9239	12304
128R	123	147	203	291	997	1289
128S	527	661	767	842	2092	2449
128T	697	866	1101	1357	2906	3475
128V	7	4	5	8	27	18
128W	0	0	0	0	2	2
128X	0	0	0	0	1	2
129A	358	524	537	568	2283	2892
129C	4	6	6	6	31	36
129D	0	0	0	0	3	5
129E	3	7	7	8	17	32
129F	15	21	28	17	91	90
129G	1	0	1	2	78	100
129H	7	5	18	10	13	27
129I	65	94	140	194	162	243
129K	2	11	5	10	16	14
129L	413	487	669	782	2183	2673
129M	2	1	7	1	0	1
129N	0	1	4	4	1	6
129P	333	411	646	640	1381	1669
129Q	6	5	4	7	16	33
129R	2	6	4	2	29	29
129S	177842	232090	245352	349008	728945	919222
129T	1318	1608	1935	2308	5083	6124
129V	7	5	8	13	62	79
129W	2	2	1	2	8	6
129Y	21	30	41	41	64	81
12A	639	729	667	983	2623	3047
12C	1	2	0	0	6	5
12D	0	1	0	11	2	3
12F	1	3	4	2	4	2
12G	0	0	0	1	0	0
12H	2	0	1	1	1	2
12I	669	988	991	1549	2749	3684
12K	7	15	14	13	2	4
12L	1	0	1	33	5	5
12M	3	0	1	0	1	2
12N	270	348	340	501	996	1250
12P	162	177	228	296	416	527
12R	9	7	7	10	1	2
12S	1200	1461	1576	2145	4938	5929
12T	177724	232043	246081	348772	730582	921233
12V	2	2	0	0	13	12
12Y	7	2	22	26	19	56
130A	1	3	4	0	0	1
130C	289	394	406	595	1136	1436
130D	157	231	223	334	617	813
130E	0	6	11	14	29	37
130F	1229	1640	1636	2631	5004	6099
130G	4	4	4	8	5	11
130H	453	525	686	814	1656	2043
130I	70	86	142	169	147	207
130K	24	17	34	49	200	254
130L	11	26	34	57	81	86
130M	0	0	0	1	0	0
130N	387	479	633	658	2496	3040
130P	3	6	1	1	5	10
130Q	1	5	1	3	9	7
130R	3	3	8	4	16	17
130S	141	204	183	223	706	949
130T	10	11	26	17	31	50
130V	8	6	8	12	11	20
130W	2	2	0	0	1	3
130Y	177544	231621	245315	348034	727200	916848
131A	5	7	10	6	0	2
131C	0	0	0	0	1	0
131D	8	7	0	4	11	12
131E	265	501	485	588	853	1438
131F	0	0	0	0	0	1
131G	0	1	1	1	6	25
131H	1855	2390	2291	3693	6829	8288
131I	7	12	34	4	62	84
131K	716	1507	1078	2096	6330	9588
131L	1439	1331	2195	2638	5941	6272
131M	1	0	0	0	4	4
131N	6	20	7	5	31	66
131P	314	485	523	715	1823	2348
131Q	174133	226275	240476	340679	712959	895464
131R	1765	3001	2494	3643	6714	11108
131S	2	2	1	3	4	7
131T	32	15	62	38	210	255
131V	1	4	9	1	14	16
131W	1	0	0	0	0	1
131X	0	0	0	0	4	2
131Y	10	6	1	18	19	26
132A	1	1	0	1	1	5
132C	1060	1444	1511	1914	4115	5521
132D	5	7	15	9	79	114
132E	1	4	0	0	0	2
132F	3	3	2	0	5	4
132G	974	1017	1193	1162	3832	4277
132H	4	6	7	9	9	17
132I	227	314	404	551	1064	1254
132K	67	86	139	174	140	221
132L	1	4	6	16	3	1
132M	11	14	13	20	19	13
132N	540	960	804	1490	2846	4316
132P	0	1	0	1	1	0
132Q	0	1	1	2	0	0
132R	1391	1828	2050	2610	5325	7212
132S	176237	229799	243483	346152	724285	911704
132T	148	272	281	201	565	1009
132V	14	13	20	20	31	43
132W	7	2	1	4	10	11
132X	0	0	0	0	3	2
132Y	2	1	0	2	10	22
133A	304	405	357	616	1947	2351
133C	100	146	200	187	593	716
133D	9	6	24	12	21	12
133E	0	1	1	0	0	1
133F	524	639	888	1069	2089	2691
133G	1	0	0	4	9	31
133H	5	12	8	16	11	12
133I	4	3	3	0	42	34
133K	1	1	0	0	9	4
133L	9	13	3	4	36	30
133N	12	9	8	5	122	134
133P	1181	1460	1534	2014	4642	5654
133Q	0	1	0	3	1	3
133R	2	0	1	0	2	0
133S	176519	230430	244171	346648	721032	909637
133T	1221	1628	1579	2242	8972	11177
133V	2	5	5	5	7	13
133W	1	0	0	0	1	0
133Y	789	991	1131	1485	2797	3227
134A	302	347	397	585	633	767
134C	0	0	0	0	2	2
134D	1695	2464	2054	3544	6983	9244
134E	173184	227767	239761	341729	714621	901904
134F	0	1	0	0	0	0
134G	1844	2066	2474	3028	7740	9357
134H	1	2	2	4	2	2
134I	0	0	0	0	1	2
134K	1481	1000	1806	1742	4776	5865
134L	2	8	7	5	17	21
134M	17	12	26	9	67	77
134N	8	33	9	13	75	84
134P	1	4	2	4	0	0
134Q	170	191	345	353	411	521
134R	82	121	200	242	125	189
134S	1	7	4	5	5	0
134T	10	6	5	8	27	43
134V	1705	1460	2521	2585	6366	7035
134W	7	8	17	21	9	14
134X	0	0	0	0	4	4
134Y	27	29	30	4	107	106
135A	208	278	289	266	466	616
135C	5	6	2	5	4	8
135D	174894	229608	241357	344720	719392	907246
135E	1837	2329	2632	3552	9214	12028
135F	6	1	9	1	14	13
135G	863	815	1439	1373	2986	3295
135H	142	149	236	231	403	523
135I	14	11	48	13	99	150
135K	10	16	7	19	48	54
135L	0	2	2	1	1	4
135M	7	1	18	9	16	22
135N	583	607	886	1048	2660	3146
135P	1	2	1	1	3	2
135Q	1	3	1	4	2	6
135R	6	7	10	5	22	30
135S	13	17	23	18	38	57
135T	4	3	8	6	18	16
135V	1452	1305	2113	1979	4783	5852
135X	0	0	0	0	9	11
135Y	646	612	839	1086	2164	2670
136A	863	1319	1147	2048	3932	5081
136C	59	70	113	140	41	65
136D	1560	3561	1990	3194	5689	9918
136E	6	12	6	12	23	53
136F	225	278	394	395	1153	1446
136G	319	494	449	541	1332	1673
136H	1	5	1	1	2	9
136I	915	1050	1356	2309	3429	4120
136K	0	0	0	0	0	1
136L	219	219	358	467	749	741
136M	0	5	1	0	0	5
136N	8	12	5	4	21	22
136P	1	1	2	0	1	1
136R	4	4	5	6	0	2
136S	15	14	27	20	30	55
136T	5	13	19	4	23	26
136V	176486	228708	244050	345172	725911	912513
136W	0	0	1	1	0	0
136X	0	2	0	1	1	4
136Y	8	11	8	26	19	23
137A	2	10	12	1	15	19
137C	0	0	3	4	2	15
137D	6	7	3	5	38	58
137E	0	1	2	1	3	8
137F	899	1189	1416	1581	3370	4136
137G	3	1	0	1	18	34
137H	57	56	105	141	54	87
137I	177074	231003	244650	348189	728389	917903
137K	2	17	12	20	35	63
137L	209	295	279	632	685	842
137M	93	136	96	157	254	330
137N	492	670	892	769	1766	2473
137P	0	1	4	1	0	2
137Q	1	2	2	0	1	3
137R	2	4	5	8	13	14
137S	110	152	148	206	900	1262
137T	367	454	381	514	1250	1760
137V	1370	1768	1908	2086	5520	6707
137X	0	2	0	1	1	7
137Y	9	10	16	25	41	39
138A	1141	1587	1453	2022	4131	5293
138C	0	3	1	2	10	22
138D	3	8	6	2	5	20
138E	0	0	1	0	1	1
138F	5	3	0	3	16	22
138G	6	1	1	2	7	19
138H	54	57	104	136	102	148
138I	333	413	579	644	1498	1780
138K	5	5	8	7	25	28
138L	1	2	14	3	2	3
138M	0	0	0	0	5	6
138N	434	625	595	764	1340	1664
138P	200	256	356	264	870	1031
138Q	1	0	0	0	2	5
138R	3	1	5	5	70	82
138S	1807	2438	2552	3928	8014	9879
138T	176695	230367	244223	346533	726216	915681
138V	1	5	6	1	14	16
138Y	8	7	30	27	30	62
139A	4	6	1	1	26	29
139C	0	0	0	1	0	0
139D	0	0	0	0	5	9
139E	14	11	9	4	76	108
139F	4	9	8	36	22	43
139G	2	1	1	2	26	34
139H	45	48	98	134	40	69
139I	175201	228646	242615	343981	720287	908215
139K	1010	1116	1446	1699	4258	5013
139L	1729	2301	2045	3481	6376	8016
139M	618	853	880	1036	2550	3324
139N	23	30	37	17	103	129
139P	2	3	2	0	1	0
139Q	12	15	17	20	33	51
139R	121	165	180	224	846	1024
139S	5	3	3	27	12	44
139T	614	823	805	1168	2499	3104
139V	1278	1735	1765	2487	5162	6495
139Y	0	2	4	0	1	1
13A	0	1	1	0	1	0
13C	3	0	7	1	4	6
13F	424	443	549	612	1476	1782
13G	0	4	1	3	0	0
13H	478	531	595	799	1961	2306
13I	804	866	1297	1535	3488	3722
13K	1	1	0	0	0	1
13L	178322	233128	246604	350228	732420	924506
13M	0	1	0	1	0	2
13N	0	2	0	0	2	1
13P	470	572	460	918	2028	2435
13Q	4	6	5	0	17	19
13R	45	59	149	128	235	255
13S	3	2	5	2	5	9
13T	4	4	4	16	21	13
13V	137	155	249	99	692	702
13Y	2	3	7	1	8	3
140A	2	2	0	2	4	3
140C	0	1	0	0	1	0
140D	11	38	13	28	77	334
140E	1358	2210	1741	2782	5300	7570
140F	1	0	0	0	0	0
140G	16	8	0	6	150	238
140H	5	7	7	17	15	16
140I	274	393	409	634	991	1514
140K	174454	227297	241778	342171	695755	873179
140L	10	19	40	12	51	55
140M	4	5	12	26	30	24
140N	2372	3350	3094	4861	9838	12429
140P	5	2	3	4	6	1
140Q	376	481	430	599	1205	1419
140R	1220	1173	1391	1955	26511	35753
140S	10	20	11	28	307	414
140T	361	449	511	538	1137	1335
140V	3	2	1	1	15	25
140X	0	0	0	0	1	4
140Y	13	11	36	48	62	59
141A	1	0	0	6	5	7
141C	1114	1533	1603	2096	4405	5626
141D	7	10	8	15	36	67
141E	1	0	1	5	1	0
141F	0	0	1	0	0	6
141G	624	804	683	1032	2944	3796
141H	4	7	0	44	33	55
141I	83	113	97	196	769	914
141K	49	56	96	131	85	127
141L	1	2	0	0	7	4
141M	0	2	4	2	6	15
141N	423	624	692	911	2204	2733
141P	0	1	0	0	3	5
141Q	0	0	0	0	0	1
141R	1047	1107	1436	2083	4459	5635
141S	177154	231258	245026	347436	726675	915720
141T	179	250	272	364	681	979
141V	6	3	14	5	17	33
141W	1	1	0	2	8	6
141X	0	0	0	0	7	13
141Y	3	5	1	1	9	12
142A	0	0	0	1	0	0
142C	12	12	1	25	51	61
142D	2	0	1	1	0	0
142E	8	6	16	5	46	80
142F	0	1	0	0	0	0
142G	544	730	689	859	2076	2590
142I	342	432	545	735	1856	2493
142K	452	561	697	1056	2104	2749
142L	0	4	1	7	8	19
142M	9	8	13	6	43	52
142N	5	6	2	15	26	18
142P	1	0	0	1	0	0
142Q	4	3	3	2	11	9
142R	177913	232181	245695	349082	731113	921335
142S	1053	1349	1648	1650	3701	4468
142T	78	93	135	110	325	359
142V	2	6	2	4	21	26
142W	11	13	23	28	124	117
142X	0	0	0	0	3	2
142Y	1	0	0	0	0	1
143A	0	2	1	0	9	13
143C	2	2	3	1	4	9
143D	2	4	13	2	10	12
143F	185	198	358	284	769	950
143G	2	1	4	0	6	13
143H	4	6	4	6	29	67
143I	177824	231745	245603	348630	725999	914895
143K	4	8	22	6	12	30
143L	166	235	221	285	950	1254
143M	132	227	202	292	4008	5113
143N	294	363	597	647	1487	2170
143P	1	1	1	1	3	2
143R	4	6	3	10	42	44
143S	257	354	360	490	1699	2126
143T	423	663	485	996	1756	2248
143V	1387	1953	2048	2681	5562	6804
143W	0	0	0	0	1	0
143X	8	9	5	12	1	0
143Y	2	1	4	0	11	12
144A	0	0	2	3	9	8
144C	10	12	22	18	19	29
144D	0	0	1	1	1	0
144E	7	6	13	13	9	19
144G	297	402	319	459	1661	2204
144H	1	1	0	0	0	0
144I	214	342	342	493	810	984
144K	420	570	586	710	1298	1834
144L	1	1	0	7	4	2
144M	5	4	10	57	20	26
144N	10	10	3	6	27	33
144P	0	1	1	0	3	0
144Q	2	0	1	8	2	3
144R	178330	232132	246746	349947	733634	924684
144S	997	1748	1203	1715	3780	4217
144T	75	135	95	132	358	507
144V	0	8	2	8	8	12
144W	8	14	11	14	30	44
144X	23	19	16	32	0	0
144Y	0	1	1	0	0	1
145A	387	480	556	562	1338	1819
145C	3	5	1	6	2	6
145D	184	302	428	355	1865	2778
145E	2	4	2	3	64	61
145F	125	353	231	480	649	885
145G	105	132	148	183	456	644
145H	1	2	0	1	2	6
145I	432	817	648	1141	2246	2940
145K	0	0	0	0	1	0
145L	145	216	150	143	605	780
145M	2	1	2	1	23	20
145N	0	0	0	2	25	31
145P	0	0	0	1	0	0
145R	1	0	1	1	0	4
145S	36	38	72	111	44	63
145T	0	2	0	1	5	10
145V	179273	233425	247695	351352	734985	925656
145X	0	0	0	0	28	28
145Y	1	1	0	0	20	31
146A	3	2	0	1	13	20
146C	0	1	0	1	0	0
146D	6	10	11	40	24	35
146E	600	966	841	1190	2285	3011
146F	0	1	0	0	0	4
146G	2	5	1	5	34	38
146H	2	14	0	15	17	17
146I	850	1365	1167	1391	3335	4654
146K	175760	228688	243326	345241	724923	911780
146L	3	16	11	22	42	42
146M	5	12	3	4	28	16
146N	852	1183	1228	1520	3624	5036
146P	2	1	5	3	4	2
146Q	110	177	159	258	302	455
146R	1874	2457	2183	3413	5997	8178
146S	6	21	10	8	20	48
146T	322	450	405	693	1050	1312
146V	15	18	6	12	31	54
146W	0	0	0	0	0	4
146X	0	0	0	0	4	3
146Y	12	12	19	5	19	23
147A	1	4	1	0	4	5
147C	0	1	0	4	2	0
147D	3	0	2	19	1	4
147E	0	0	0	1	0	0
147F	400	567	580	781	1644	2148
147G	0	0	1	0	1	9
147H	0	2	1	0	1	1
147I	178721	233160	246913	350679	734400	925211
147K	5	6	1	2	8	18
147L	120	157	197	361	783	1012
147M	127	182	211	199	1422	1779
147N	294	343	519	542	740	1156
147P	1	1	0	0	3	5
147Q	0	0	0	0	0	1
147R	4	3	3	7	44	45
147S	150	188	226	279	494	603
147T	346	432	594	468	947	1326
147V	524	729	685	1001	1851	2431
147X	0	0	0	0	2	2
147Y	1	2	0	0	11	7
148A	188	319	246	423	837	1120
148C	0	1	2	2	1	2
148D	1026	1513	1099	1764	4263	6869
148E	176772	231082	244602	347282	726812	915401
148F	0	1	0	0	1	0
148G	445	610	654	784	1749	2065
148H	0	0	0	0	0	1
148I	3	3	0	17	12	17
148K	292	244	335	533	1013	1198
148L	1	4	1	2	11	12
148N	1	4	3	3	6	12
148P	0	1	0	0	0	0
148Q	83	78	96	59	272	303
148R	1	1	11	16	9	17
148S	1	1	0	4	7	7
148T	2	3	1	2	16	25
148V	1776	1769	2663	3097	6821	7977
148W	0	0	0	0	1	0
148Y	4	4	14	4	27	25
149A	187	584	236	642	810	1759
149C	992	4402	1349	4667	4058	13514
149D	347	4663	501	3392	1601	11742
149E	7	67	34	66	37	205
149F	1	1	0	6	19	13
149G	178319	222006	246487	341240	731883	896826
149H	0	1	0	0	1	1
149I	0	1	0	1	3	8
149K	0	0	0	0	0	1
149L	0	0	0	1	1	2
149M	0	1	0	1	0	1
149N	2	4	1	2	7	16
149P	0	0	1	0	1	0
149R	166	974	229	927	677	2386
149S	523	2381	863	2685	2130	6275
149T	0	0	0	0	3	8
149V	151	679	209	664	1099	2942
149W	0	2	3	5	4	4
149Y	2	10	11	41	8	36
14C	2	3	1	2	12	12
14D	46	60	106	74	268	267
14E	1	3	5	2	1	0
14F	1	1	4	11	5	5
14G	8	4	5	10	1	2
14H	177458	232038	245385	348751	730376	921390
14I	65	47	90	109	68	46
14K	8	12	6	9	3	5
14L	480	542	736	839	1445	1990
14M	0	0	0	1	0	0
14N	317	392	531	514	1310	1572
14P	175	200	219	346	572	727
14Q	1000	1120	1298	1648	3735	4345
14R	836	1025	1120	1534	3417	3919
14S	10	8	23	15	31	55
14T	0	2	3	0	0	1
14V	0	2	0	0	0	5
14Y	289	318	396	478	1113	1417
150A	2	0	5	1	5	2
150C	176542	230846	243940	347702	726501	916981
150D	1	0	0	0	1	2
150F	137	122	328	297	795	801
150G	209	221	292	352	508	632
150H	8	9	3	20	15	30
150I	3	7	7	0	12	26
150K	0	0	1	1	0	0
150L	31	42	98	97	82	97
150M	0	0	1	2	1	0
150N	5	16	12	4	35	51
150P	1	1	0	0	0	1
150R	924	1094	1081	1419	3319	4073
150S	1908	2386	2320	2935	6909	8252
150T	9	2	11	1	16	28
150V	7	5	11	8	13	17
150W	110	161	196	168	411	418
150X	0	0	0	0	0	2
150Y	602	547	1180	862	2771	2845
151A	12	2	8	4	22	38
151C	4	3	1	0	1	2
151D	9	5	2	16	13	36
151E	0	0	0	0	1	0
151F	519	508	1117	873	3149	3325
151G	2	4	0	1	4	5
151H	0	0	1	0	7	12
151I	176403	229753	243798	346113	724214	912423
151K	4	2	14	2	11	18
151L	99	163	145	232	564	716
151M	110	211	181	336	537	728
151N	1406	2399	1812	2837	5873	8456
151P	1	0	0	0	2	3
151Q	0	0	0	0	1	0
151R	1	3	3	1	9	7
151S	184	249	226	235	710	967
151T	1025	1304	1423	1964	3587	4570
151V	891	1139	1138	1618	3559	4343
151X	0	0	0	0	1	2
151Y	27	32	65	110	92	111
152A	2	1	0	0	2	3
152C	2293	3920	3336	5209	8621	11668
152D	4	4	2	6	36	48
152E	0	0	0	0	1	1
152F	0	2	11	0	13	8
152G	1485	2173	2096	2442	5987	7627
152H	5	7	32	12	24	29
152I	316	408	367	495	1530	1751
152K	9	19	31	8	73	84
152L	0	0	0	3	3	4
152M	1	5	2	22	13	15
152N	679	1170	980	1586	2812	3853
152P	1	1	0	0	8	3
152Q	22	27	59	84	29	34
152R	2230	3194	2919	4073	9755	12412
152S	173430	224554	239742	340161	712459	897050
152T	191	258	313	212	854	1006
152V	8	10	24	10	37	52
152W	3	2	2	1	27	22
152X	0	0	0	0	11	14
152Y	13	16	10	3	56	68
153A	0	0	0	0	1	0
153D	4	3	2	3	13	16
153E	97	171	172	232	717	816
153F	0	1	0	0	0	1
153G	1	1	0	1	9	10
153H	2462	4115	3362	5573	10101	13857
153I	6	5	12	1	68	78
153K	334	358	577	600	5273	6553
153L	1108	919	2047	1608	6111	5899
153N	7	14	2	4	125	185
153P	112	138	193	158	474	511
153Q	175129	228520	241427	343726	714224	901723
153R	1270	1280	1850	1835	4597	5226
153S	25	37	49	85	44	72
153T	1	6	3	4	17	25
153V	0	1	1	1	9	24
153W	0	0	1	1	0	0
153X	0	0	0	0	10	11
153Y	10	10	14	1	34	31
154A	926	749	1352	1192	3854	3658
154C	0	2	3	3	1	0
154D	0	1	4	32	6	3
154E	691	428	1565	1184	3598	2558
154F	2	1	2	1	10	8
154G	226	147	391	264	1499	1666
154I	1	5	5	9	32	38
154K	3	2	8	0	3	13
154L	475	710	638	1013	1502	2104
154M	588	781	922	1118	2366	3232
154P	1	0	1	1	2	2
154Q	0	0	0	3	1	0
154R	3	3	7	6	30	49
154S	28	27	40	87	35	37
154T	2	1	0	0	10	10
154V	177746	232915	244986	349423	729394	922371
154W	0	4	0	2	3	4
154X	0	0	0	0	2	2
155A	2	1	4	2	1	1
155C	1730	2428	2383	3452	6807	8759
155D	3	8	8	6	31	34
155E	16	18	44	75	17	32
155F	3	0	0	1	2	5
155G	1391	1404	2263	2186	6342	7087
155H	1	2	1	2	1	7
155I	142	188	210	316	649	812
155K	8	2	9	8	39	45
155L	1	1	1	1	4	3
155M	1	0	0	2	8	6
155N	793	879	1198	1240	3146	3756
155P	0	0	0	2	1	0
155Q	0	1	0	0	0	0
155R	1663	2267	2341	3209	7406	9234
155S	174762	228266	241233	343423	717151	904952
155T	156	278	201	390	648	917
155V	7	7	19	10	17	16
155W	5	12	15	1	30	35
155Y	10	12	3	14	46	48
156A	236	335	252	434	1074	1370
156C	77	83	110	184	431	531
156D	3	1	0	2	34	36
156E	0	0	0	0	1	5
156F	310	318	625	539	1756	1796
156G	1	0	0	0	4	10
156H	2	6	1	14	10	8
156I	2	2	0	0	4	6
156K	0	0	0	0	1	2
156L	10	23	22	8	44	40
156N	3	5	14	1	67	131
156P	242	225	411	421	1057	955
156Q	0	0	0	1	0	1
156R	2	2	1	0	6	10
156S	178090	232576	246011	349366	728068	920489
156T	1352	1802	1828	2549	6047	6371
156V	1	2	1	1	7	9
156W	0	1	0	0	2	1
156X	0	0	0	0	1	1
156Y	363	395	651	822	3693	3932
157A	2	6	0	2	17	22
157C	2	8	1	0	24	22
157D	1	4	2	1	49	62
157E	0	0	0	0	0	2
157F	776	713	1354	969	2872	3281
157G	1	3	0	2	18	24
157H	0	2	1	2	25	25
157I	176648	230288	244297	346934	723334	911851
157K	6	7	23	34	29	57
157L	114	145	183	160	1483	2043
157M	236	338	348	452	1017	1064
157N	828	1063	1035	1461	3430	4429
157P	0	0	0	1	3	3
157Q	0	0	0	0	0	2
157R	2	7	5	3	29	44
157S	173	257	186	333	2262	3087
157T	753	1024	992	1311	2608	3118
157V	1128	1877	1439	2585	5098	6559
157W	0	0	0	0	1	0
157X	0	0	0	0	5	6
157Y	27	36	67	90	54	62
158A	1	0	0	0	2	3
158C	2	5	8	3	28	40
158D	72	67	131	88	892	845
158E	0	1	1	1	37	25
158F	4	2	9	4	5	3
158G	1	0	1	0	4	7
158H	176574	231173	242681	346649	718526	910239
158I	5	16	20	18	45	58
158K	3	8	12	3	133	183
158L	971	1109	1796	1847	5079	5254
158M	0	0	0	0	2	3
158N	587	645	921	1073	3181	3619
158P	148	247	286	396	592	773
158Q	520	499	945	947	3596	3859
158R	1040	1130	1827	1686	6404	6907
158S	19	26	51	82	165	203
158T	7	8	21	11	19	26
158V	0	2	0	1	5	2
158Y	739	831	1207	1524	3621	3681
159A	178171	231714	246446	349043	727190	915800
159C	1	0	0	0	0	1
159D	5	7	4	5	78	100
159E	190	301	315	639	2267	2642
159F	0	1	0	0	0	0
159G	124	136	164	159	735	912
159H	0	0	0	0	1	0
159I	3	4	14	5	16	19
159K	1	3	8	2	18	17
159L	0	7	0	1	5	7
159N	1	0	0	1	0	0
159P	78	79	149	251	387	438
159Q	4	3	10	4	9	3
159R	27	37	54	84	66	85
159S	330	446	439	556	1317	1676
159T	1020	1559	1389	2096	6960	9472
159V	739	1480	941	1496	3302	4586
159W	0	0	1	0	0	0
159Y	0	0	0	0	1	1
15A	99	134	127	254	576	650
15C	0	0	1	1	0	1
15E	3	0	1	1	4	4
15F	0	0	0	1	0	0
15G	0	1	0	0	2	7
15H	2	2	6	2	5	6
15K	3	0	3	1	10	14
15L	511	541	813	980	1908	2304
15M	0	1	1	0	8	14
15P	178257	232962	246288	349396	732309	923860
15Q	838	969	1342	1575	3556	4324
15R	146	135	212	190	457	483
15S	487	662	581	1121	2097	2569
15T	345	368	554	818	1408	1512
15V	3	1	4	1	12	6
15W	0	0	0	1	2	1
15Y	1	1	1	0	0	1
160A	2	3	14	2	12	28
160C	2	3	3	3	7	4
160D	1	6	8	1	12	10
160E	0	0	0	0	1	0
160F	953	1597	1588	1909	4994	6114
160G	2	2	0	0	6	8
160H	1	12	8	6	16	14
160I	177347	230509	244539	348061	726034	915239
160K	4	7	2	9	8	12
160L	206	272	313	316	786	1036
160M	121	150	129	156	629	744
160N	305	642	563	806	1484	2179
160P	0	0	1	0	5	3
160Q	1	2	0	1	0	1
160R	0	5	0	4	24	53
160S	88	149	121	169	543	726
160T	625	1255	999	1162	2530	3507
160V	1025	1143	1618	1713	5188	6004
160W	0	0	0	0	2	2
160X	4	2	2	2	3	3
160Y	10	19	26	23	74	74
161A	192	343	198	376	839	1069
161C	419	661	702	775	1896	2491
161D	136	188	204	277	935	1454
161E	2	2	3	3	33	42
161F	0	2	0	0	0	0
161G	179455	233755	248072	351750	736441	927639
161H	0	2	0	1	0	0
161I	0	4	0	0	0	4
161K	0	1	0	0	5	4
161L	0	0	1	0	2	0
161M	1	0	0	0	0	0
161N	0	0	8	4	10	28
161P	0	0	11	0	0	1
161Q	0	0	0	0	1	0
161R	52	108	129	158	240	336
161S	367	614	513	742	1613	2244
161T	1	1	0	0	7	13
161V	67	93	91	252	307	404
161W	2	0	0	1	8	8
161X	1	0	0	1	0	0
161Y	0	0	0	0	8	6
162A	2	2	6	0	0	2
162C	653	987	1070	1115	2608	3294
162D	0	4	1	1	11	19
162E	0	0	0	0	1	0
162F	0	0	1	0	1	1
162G	712	1154	1043	1312	2815	3641
162H	0	0	0	1	4	7
162I	129	195	196	249	340	518
162K	4	5	6	10	32	45
162L	0	1	1	1	0	0
162M	0	1	0	3	2	3
162N	526	570	662	943	1869	2596
162P	0	0	0	0	1	1
162Q	0	0	0	0	0	6
162R	704	634	945	979	2754	3691
162S	177797	232075	245716	349431	731569	921383
162T	145	120	230	201	287	465
162V	3	2	10	3	9	4
162W	4	6	6	9	31	42
162X	0	1	0	2	0	0
162Y	1	3	0	2	6	15
163A	4	3	0	13	18	19
163C	0	2	0	1	1	2
163D	3	2	0	4	13	22
163F	586	873	692	1152	2160	2693
163G	1	0	0	0	2	5
163H	2	1	1	0	2	2
163I	178182	232316	246737	349815	732186	922779
163K	5	2	4	4	13	12
163L	78	101	71	150	331	410
163M	70	114	120	128	344	397
163N	472	596	678	715	1613	1999
163P	0	1	0	0	2	0
163Q	0	0	0	0	1	1
163R	0	5	0	2	1	5
163S	87	130	164	145	305	351
163T	475	597	577	634	1680	2151
163V	705	1005	822	1510	3639	4848
163X	0	0	1	0	0	0
163Y	27	29	66	66	47	67
164A	2	1	0	0	3	2
164D	9	8	4	5	13	17
164E	1016	1014	1147	1747	2046	3227
164G	15	8	16	0	27	43
164H	3	6	3	3	8	7
164I	1211	1912	1795	1935	4892	6672
164K	173480	226587	240867	341980	719646	905390
164L	11	22	18	117	59	67
164M	12	22	1	3	30	31
164N	1550	1400	1697	2097	3854	5718
164P	0	4	5	4	0	0
164Q	359	407	447	685	1042	1334
164R	2161	3275	2736	4074	8620	10108
164S	20	25	3	38	40	86
164T	294	447	413	818	989	1352
164V	13	14	10	1	29	45
164Y	13	22	19	58	59	81
165A	110	108	85	126	195	281
165D	1413	2207	1758	2631	5921	6499
165E	177684	232248	246263	349821	732232	923539
165G	694	444	835	586	1447	1991
165H	0	0	0	0	2	8
165I	0	0	0	2	9	18
165K	149	142	286	164	437	672
165L	2	6	1	0	2	4
165M	0	0	0	0	1	1
165N	2	4	0	2	20	21
165P	0	0	1	0	0	0
165Q	78	81	92	148	247	254
165R	16	11	30	55	30	45
165S	0	0	0	1	1	1
165T	0	1	0	2	0	0
165V	420	396	376	557	1361	1832
165X	0	0	0	0	0	2
165Y	5	2	5	1	5	0
166A	46	64	119	88	228	312
166C	4	2	2	1	10	10
166D	178842	233990	247303	351496	736072	927258
166E	697	581	1023	1042	2326	3264
166F	0	0	0	1	4	10
166G	246	210	287	222	427	677
166H	41	37	53	36	113	129
166I	6	4	7	3	12	12
166K	3	3	6	5	29	55
166L	1	0	0	0	1	5
166N	118	142	255	234	502	733
166Q	0	0	0	1	2	0
166R	11	11	24	52	20	21
166S	1	1	3	3	11	17
166T	1	0	2	32	6	10
166V	456	513	577	752	1617	2032
166W	0	1	0	0	0	0
166X	16	18	13	39	0	0
166Y	207	197	258	335	967	1209
167A	0	0	1	1	21	32
167C	447	384	540	483	1009	1569
167D	89	96	145	185	1930	2409
167E	0	4	1	3	320	369
167F	412	635	847	1167	2114	2739
167G	0	1	1	0	7	12
167H	418	408	517	641	1250	1730
167I	45	37	84	54	99	139
167K	3	7	23	4	10	14
167L	15	17	33	35	47	50
167N	394	329	601	606	894	1291
167P	0	1	0	0	1	4
167Q	2	0	5	1	14	27
167R	2	2	0	0	3	0
167S	40	51	79	50	325	476
167T	0	1	0	18	2	1
167V	1	0	1	0	19	18
167W	1	0	1	2	13	14
167X	13	12	13	29	0	0
167Y	178368	233388	246497	350234	730447	919807
168A	0	0	0	2	7	9
168C	2	2	1	0	8	7
168D	0	0	0	0	1	0
168E	4	1	0	1	9	10
168F	236	342	490	775	1377	1625
168G	10	7	2	0	43	63
168I	10	7	20	3	21	19
168K	8	5	4	2	10	14
168L	178098	232416	246422	349402	727848	919159
168M	900	1283	1233	1754	4012	4244
168P	1	3	1	0	3	3
168Q	10	13	6	1	32	33
168R	4	8	5	7	71	95
168S	340	516	459	727	1141	1367
168T	9	2	2	1	19	18
168V	253	331	308	357	4876	5224
168W	87	120	101	168	1441	1770
168X	22	17	7	35	0	0
168Y	6	4	13	3	26	29
169A	113	166	134	209	482	540
169C	552	676	747	961	2153	2502
169D	749	953	903	1434	2629	3960
169E	6	6	13	4	30	58
169F	1	0	1	1	1	1
169G	178324	232788	246924	350075	729824	919623
169H	1	1	2	4	1	4
169I	0	0	0	0	0	4
169K	0	0	0	0	4	11
169N	2	4	2	2	30	36
169P	0	0	1	0	0	1
169Q	0	0	0	0	0	1
169R	183	195	237	361	668	751
169S	618	848	809	1014	6102	7732
169T	2	1	0	0	1	1
169V	140	127	157	253	391	468
169W	1	4	1	0	6	14
169X	0	0	0	0	0	1
169Y	3	5	0	25	15	26
16A	245	236	355	340	804	899
16C	108	100	114	257	300	376
16D	0	0	5	0	0	2
16E	2	0	3	0	0	0
16F	305	312	428	616	1308	1570
16G	0	1	1	1	1	0
16H	5	4	7	1	24	21
16I	1	6	0	3	15	16
16K	0	0	0	1	0	0
16L	6	3	2	1	23	33
16N	0	1	1	0	8	4
16P	892	1074	1338	1466	3422	4206
16R	1	0	0	0	1	1
16S	177086	231569	244793	347551	728654	918793
16T	1754	2181	2530	3756	6751	8485
16V	5	3	15	16	23	58
16W	0	0	0	0	0	1
16Y	285	288	342	334	1020	1296
170A	177718	231874	244788	348238	720599	909565
170C	3	8	6	10	12	13
170D	590	873	1133	1174	9117	10867
170E	7	6	23	4	469	528
170F	3	1	1	0	1	0
170G	144	203	165	293	1882	2302
170H	0	0	0	0	10	12
170I	4	3	11	1	16	11
170K	0	0	0	0	14	9
170L	1	1	3	3	5	5
170N	1	4	0	2	58	89
170P	118	131	192	219	484	663
170Q	0	0	0	0	1	2
170R	0	0	0	0	4	8
170S	237	314	445	486	1083	1310
170T	840	1003	1455	1745	4149	4964
170V	1031	1355	1692	2166	4441	5391
170X	0	0	0	0	1	3
170Y	0	1	20	2	12	20
171A	2	9	0	1	13	14
171C	2	1	0	1	7	2
171D	4	4	1	0	14	23
171E	0	0	0	0	0	1
171F	585	691	824	1267	2029	2636
171G	1	0	1	1	0	6
171H	0	0	1	1	7	7
171I	177067	231470	245419	348620	729776	918823
171K	7	7	1	15	15	36
171L	83	111	84	92	250	387
171M	185	204	227	299	1111	1475
171N	724	805	940	903	2139	3051
171P	2	2	0	0	3	4
171R	0	2	8	2	6	4
171S	135	201	148	263	449	556
171T	710	873	769	901	2307	2971
171V	1181	1382	1506	1956	4216	5731
171X	3	2	1	9	0	0
171Y	6	14	4	12	15	36
17A	0	0	1	0	1	0
17C	308	335	416	515	1032	1181
17D	1	1	0	0	0	2
17F	173672	228277	239819	342653	713721	903521
17G	2	1	6	0	6	11
17H	13	13	7	0	43	56
17I	586	476	1024	882	2494	2451
17L	3424	3118	4880	5218	13468	13927
17M	0	2	1	11	8	14
17N	11	15	5	1	38	42
17P	6	4	2	3	14	13
17R	3	8	5	14	66	60
17S	726	833	1060	1434	2650	3103
17T	6	8	17	0	9	7
17V	159	165	208	275	707	757
17W	0	0	0	0	4	13
17X	0	0	0	1	0	0
17Y	1780	2521	2482	3336	8093	10593
18A	6	3	12	0	12	13
18C	192	211	306	372	585	732
18D	0	0	0	1	1	0
18F	172597	225199	239374	339822	710154	895044
18G	2	2	3	0	5	5
18H	11	33	35	19	29	38
18I	2035	2572	2521	3215	8417	10889
18L	2582	3758	3312	5208	9940	13718
18M	1	0	2	1	7	6
18N	4	8	21	4	29	24
18P	7	7	2	3	28	29
18R	5	1	2	1	4	3
18S	1191	1060	1614	1957	4949	4871
18T	18	20	26	16	54	58
18V	171	218	245	274	634	763
18W	1	0	0	0	0	0
18Y	1871	2683	2459	3449	7505	9565
19A	112	131	163	173	382	514
19C	912	1332	1390	2278	2540	3401
19D	473	720	924	1222	2122	2823
19E	3	10	0	2	11	20
19F	26	41	50	68	7	2
19G	177660	231718	245457	347532	732802	923366
19H	0	1	0	0	0	1
19I	4	3	2	0	5	8
19L	2	0	0	4	1	1
19N	5	8	5	2	9	17
19P	0	0	0	2	4	6
19R	87	82	85	119	329	406
19S	753	940	1050	1704	3458	4282
19T	0	0	0	0	1	1
19V	654	775	801	1223	674	889
19W	1	4	3	2	1	7
19X	0	0	0	1	0	0
19Y	2	3	1	4	6	3
20A	71	125	121	115	319	421
20C	0	0	1	0	0	3
20D	0	0	0	2	0	3
20E	0	1	1	0	2	2
20F	3	2	4	2	7	10
20G	2	3	0	1	3	0
20H	892	1434	1194	1818	3677	5049
20I	0	0	1	0	18	20
20K	0	0	0	0	1	0
20L	580	763	612	1038	3324	4651
20N	0	0	2	0	6	6
20P	178236	232082	246656	349369	730629	919818
20Q	5	9	12	1	66	106
20R	107	137	122	217	484	657
20S	508	753	735	1075	2242	2957
20T	289	464	470	636	1546	2027
20V	1	0	1	1	0	1
20X	0	0	0	0	8	5
20Y	3	4	2	68	26	27
21A	1	0	5	0	0	0
21C	19	32	47	29	87	126
21D	1	0	1	2	0	4
21E	71	66	132	104	72	94
21F	0	2	0	0	0	0
21G	107	110	169	143	405	505
21H	27	25	40	6	60	82
21I	3	2	1	2	7	9
21K	7	7	4	2	15	20
21L	862	1171	1066	2003	2537	3418
21N	1	0	0	0	1	2
21P	168	180	216	197	567	782
21Q	1374	1752	1907	2844	6066	7562
21R	177845	232143	245985	348620	731795	922039
21S	8	14	30	22	41	78
21T	0	1	1	1	0	0
21V	2	4	3	1	0	0
21W	4	3	17	1	16	23
21X	0	0	0	0	7	6
21Y	0	1	0	2	0	0
22A	5	1	9	28	44	40
22C	1	2	3	6	1	1
22D	0	0	1	0	0	0
22E	4	2	8	1	28	38
22F	10	11	10	31	36	54
22G	1	2	2	0	2	2
22H	0	0	1	0	0	0
22I	879	1098	1305	1443	3650	4434
22K	485	443	804	1053	2249	2544
22L	1446	1981	2012	2979	4579	6096
22M	175982	229998	242992	345720	724550	913302
22N	8	8	29	18	34	72
22P	0	1	3	1	5	5
22Q	5	1	0	2	9	15
22R	160	146	184	172	521	678
22S	10	10	10	8	28	35
22T	792	889	1146	1192	3158	4059
22V	835	1109	1302	1540	3353	4270
22W	17	12	25	30	52	53
22X	0	0	0	0	7	5
23A	1	0	0	1	4	7
23C	0	1	0	2	1	0
23D	4	4	6	35	46	55
23E	1349	1513	1806	2616	5584	6528
23F	0	1	0	1	0	2
23G	2	8	7	3	10	28
23H	1	4	2	3	0	1
23I	12	14	28	27	101	115
23K	174615	228330	241648	342899	718654	906765
23L	7	15	11	107	45	45
23M	1594	1788	2061	2333	5854	7097
23N	736	937	1041	1548	3519	4019
23P	9	17	20	26	6	8
23Q	211	266	300	404	741	874
23R	1508	1961	1895	2892	5548	7059
23S	74	73	110	139	88	111
23T	306	426	386	489	1310	1715
23V	15	15	40	65	40	69
23W	9	8	2	22	11	25
23X	0	0	0	0	1	1
23Y	6	10	3	7	28	17
24A	4	9	25	18	19	52
24C	0	1	0	0	0	0
24D	4	0	1	0	5	3
24E	154	248	187	277	592	811
24F	0	0	0	0	2	0
24G	0	0	2	0	3	0
24H	1917	2876	2371	4164	7789	9969
24I	6	3	21	5	10	13
24K	296	386	518	794	1444	1691
24L	1423	1960	1802	2515	5448	7088
24N	62	78	100	133	65	115
24P	151	165	294	390	567	629
24Q	175559	228521	243218	343988	721912	909009
24R	945	1294	1098	1648	3494	4591
24S	3	3	1	1	3	6
24T	1	2	1	2	0	4
24V	2	3	0	1	3	5
24X	0	0	0	0	10	5
24Y	13	23	25	37	34	30
25A	0	0	0	3	0	0
25C	629	906	766	1349	2351	3243
25D	71	104	92	98	326	412
25E	3	4	4	1	18	9
25F	802	1254	1207	2254	3854	5243
25G	1	0	0	0	0	1
25H	886	1330	1063	1869	3122	4556
25I	78	80	141	145	98	154
25K	5	6	2	27	29	23
25L	11	11	14	47	29	38
25N	801	1332	1053	1736	3297	4608
25P	1	2	0	1	1	2
25Q	2	3	0	21	5	4
25R	2	2	13	0	8	11
25S	109	195	132	254	356	565
25T	1	0	2	1	0	1
25V	0	2	0	1	2	1
25W	1	0	0	0	1	0
25X	0	0	0	0	11	11
25Y	177096	230261	245160	346064	728303	916021
26A	0	1	0	0	4	2
26F	0	1	12	10	8	12
26G	2	2	0	0	2	0
26H	10	12	27	1	26	26
26I	640	770	1065	1277	3104	3523
26K	1	5	9	0	12	12
26L	179196	233886	247395	351366	736500	928115
26M	0	3	0	1	2	9
26N	0	0	0	0	0	1
26P	185	230	359	446	575	914
26Q	374	531	618	623	1205	1898
26R	88	128	139	286	370	493
26S	6	13	48	24	19	59
26T	1	0	0	1	10	28
26V	127	123	151	172	460	591
26X	0	0	0	0	2	4
26Y	1	0	0	2	0	0
27A	3	5	0	2	7	16
27C	0	0	0	0	2	0
27D	5	4	2	5	20	21
27E	1128	1502	1499	2021	4444	6183
27F	0	0	0	0	0	1
27G	4	4	0	2	11	10
27H	2	9	4	7	1	5
27I	17	25	15	14	33	63
27K	175258	228573	243042	343765	722198	909009
27L	26	24	5	43	40	77
27M	1674	2221	2048	3194	6001	7534
27N	567	712	764	1157	1725	2400
27P	8	18	20	29	2	2
27Q	234	322	308	641	836	1061
27R	1146	1540	1289	2008	4402	5652
27S	3	11	8	6	30	32
27T	358	476	463	662	1223	1637
27V	14	16	25	42	52	69
27W	14	12	11	24	93	197
27X	0	0	0	1	0	0
27Y	10	11	5	89	79	115
28A	905	1128	1232	1672	3580	4452
28C	1	0	0	0	0	0
28D	6	5	23	21	16	51
28E	3	1	2	0	3	9
28G	5	1	4	1	5	10
28H	2	3	3	6	1	2
28I	589	780	886	1146	2689	3594
28K	323	497	516	701	1371	1781
28L	7	7	14	9	9	12
28M	11	6	21	13	35	23
28N	8	3	5	6	20	20
28P	113	100	203	209	443	643
28Q	80	90	125	172	96	110
28R	185	248	330	374	680	841
28S	981	1296	1357	1833	3870	4810
28T	177474	231607	245209	348174	729510	919362
28V	2	5	1	2	27	38
28Y	0	0	0	0	0	1
29A	0	2	10	1	2	15
29C	0	1	0	0	1	4
29D	2	0	1	1	9	5
29E	588	871	743	1055	2105	2922
29F	0	1	0	0	1	0
29G	0	7	2	15	24	27
29H	0	5	2	0	0	1
29I	1004	987	1360	1841	3630	4272
29K	176418	230598	244253	346681	727173	916212
29L	9	10	6	9	19	18
29M	3	3	5	20	12	16
29N	688	983	939	1209	2414	3339
29P	15	29	36	50	9	11
29Q	254	331	268	718	993	1383
29R	1171	1263	1513	1821	4062	4921
29S	10	7	13	35	30	22
29T	212	263	202	378	1103	1286
29V	1	2	4	0	9	13
29Y	24	23	45	52	54	94
2A	0	1	0	0	0	4
2C	47	53	55	40	77	142
2F	176694	230940	245816	347563	730103	920146
2G	13	10	9	19	11	8
2H	1	3	5	0	1	0
2I	458	593	511	902	1767	2152
2L	2507	3024	2289	3943	7077	8914
2M	3	2	0	0	1	1
2N	0	0	0	0	1	0
2P	0	1	5	1	0	1
2R	0	1	0	0	0	0
2S	146	152	167	201	319	519
2T	1	0	0	0	6	6
2V	139	180	212	321	432	668
2W	2	6	5	3	2	3
2Y	686	812	860	1350	2560	3199
30A	0	1	0	0	1	1
30C	0	0	0	1	0	1
30E	0	1	1	0	0	1
30F	11	13	12	15	47	73
30G	1	0	7	0	5	4
30H	12	15	25	20	26	39
30I	481	812	699	949	1100	1479
30K	2	1	4	1	0	0
30L	179559	234003	248027	351786	738753	931035
30M	3	0	1	3	2	3
30N	2	1	4	3	1	0
30P	131	196	230	301	864	1122
30Q	230	337	443	627	487	807
30R	56	117	119	111	511	442
30S	3	7	7	3	17	25
30T	10	8	34	32	22	52
30V	100	153	176	295	418	580
30W	0	0	0	0	0	1
30X	0	0	0	0	2	3
30Y	81	89	117	158	62	63
31A	0	0	0	0	21	29
31C	4	2	7	5	18	45
31E	2	1	0	30	3	2
31F	930	1149	1312	1903	2733	3684
31G	5	5	6	2	7	10
31I	24	26	41	51	93	141
31K	2	7	7	1	20	15
31L	176789	230389	244450	346485	726522	914989
31M	1361	1914	1861	2824	6076	7803
31N	0	1	0	0	0	1
31P	2	2	3	2	11	22
31Q	14	9	7	4	58	70
31R	4	13	4	15	11	23
31S	947	1465	1235	1730	4151	5234
31T	7	6	10	2	32	45
31V	191	241	212	454	1034	1412
31W	209	258	294	446	908	1117
31X	0	1	0	0	1	3
31Y	4	11	26	28	18	30
32A	186	232	226	397	734	865
32C	0	0	1	0	0	0
32D	2026	2710	2671	3617	8168	10459
32E	175672	229165	243164	345578	722553	911475
32F	2	0	1	0	0	0
32G	770	1115	1118	1304	2917	3903
32H	1	2	1	3	9	3
32I	5	6	1	1	20	21
32K	577	618	785	1004	1743	1945
32L	10	7	13	4	27	25
32M	0	0	1	4	2	2
32N	8	4	1	4	18	27
32P	0	0	1	2	4	4
32Q	106	155	218	163	575	461
32R	11	9	10	4	12	27
32S	6	5	3	8	15	33
32T	1	1	0	1	1	3
32V	987	1301	1251	1613	3741	4694
32X	0	1	0	1	4	3
32Y	9	18	33	14	52	60
33A	121	130	159	153	317	452
33C	0	0	0	0	0	1
33D	1273	1680	1606	2380	5154	6486
33E	177157	231359	245164	348101	729947	919392
33G	443	494	641	705	1822	2438
33H	3	3	2	5	3	8
33I	0	0	0	0	0	2
33K	440	562	659	827	1646	2268
33L	1	5	3	10	4	8
33M	2	1	4	3	14	12
33N	2	3	3	0	18	32
33P	1	1	0	1	1	1
33Q	48	64	65	153	127	142
33R	106	115	169	217	109	168
33S	7	11	19	13	2	3
33T	2	16	0	29	2	15
33V	740	893	1005	1031	2601	3645
33W	6	5	3	4	6	6
33X	0	2	0	3	3	3
33Y	9	14	14	20	35	49
34A	1551	2177	1963	2943	5362	6941
34C	3	7	4	6	2	5
34D	231	329	487	340	666	1093
34E	12	12	8	27	54	108
34F	252	344	337	523	1210	1769
34G	239	273	414	482	159	295
34H	0	1	1	1	3	1
34I	424	646	668	894	1715	2175
34K	0	2	0	1	0	1
34L	195	283	289	385	554	745
34M	0	0	1	2	0	3
34N	4	1	2	2	2	7
34P	0	1	0	3	4	2
34Q	0	0	1	0	0	0
34R	1	0	0	0	1	1
34S	5	8	9	11	20	24
34T	3	4	2	2	18	28
34V	177775	231685	245746	348718	732572	922542
34W	0	1	0	2	0	0
34Y	1	2	1	0	14	18
35A	133	174	154	295	353	527
35C	0	0	0	0	0	1
35D	1090	1328	1358	1712	3167	4360
35E	176817	230656	244476	347318	730297	919315
35F	1	0	1	2	0	1
35G	559	767	915	873	1810	2608
35H	1	2	2	0	0	1
35I	7	7	36	21	16	25
35K	365	423	486	616	1013	1359
35L	7	11	10	2	12	11
35M	0	0	3	2	1	2
35N	1	5	2	2	24	29
35P	1	0	1	1	0	0
35Q	78	115	87	151	266	307
35R	8	4	10	7	19	13
35S	12	19	24	32	2	0
35T	1	1	0	1	3	13
35V	1397	1990	1970	2767	5118	6772
35W	0	0	1	1	0	0
35Y	15	9	12	20	6	7
36A	121	165	174	141	501	637
36C	439	541	658	866	1651	2175
36D	289	366	367	410	1319	1538
36E	3	5	1	32	7	14
36F	10	14	17	28	15	14
36G	179150	233814	247734	351532	736190	927997
36I	1	2	1	0	3	4
36K	1	1	0	2	0	1
36L	0	0	1	2	5	7
36M	0	0	0	1	0	0
36N	1	1	0	0	4	9
36P	0	0	0	0	1	1
36R	69	62	67	128	191	265
36S	276	376	451	526	1119	1440
36T	0	1	0	0	0	4
36V	329	424	455	666	1316	1624
36W	1	2	2	4	7	4
36X	0	0	1	0	0	0
36Y	3	2	4	2	2	2
37A	378	491	426	775	710	849
37C	34	33	44	52	36	56
37D	0	1	0	0	0	0
37E	6	4	6	2	4	0
37F	10	8	29	34	37	73
37G	0	4	3	1	1	2
37H	0	0	3	0	2	2
37K	5	9	14	18	9	23
37L	813	1243	1173	1771	3390	4228
37M	10	15	8	1	37	61
37P	317	372	428	617	970	1283
37Q	9	8	14	5	29	36
37R	109	115	151	202	93	112
37S	176792	230953	244713	347592	729180	919839
37T	1981	2182	2514	2762	7180	8275
37V	2	8	15	8	5	9
37W	109	145	158	224	320	377
37X	1	3	5	8	6	8
37Y	0	1	2	3	6	6
38A	0	2	2	3	1	1
38C	176404	229939	243205	345293	724555	914344
38D	0	0	1	0	4	2
38E	1	1	1	0	0	1
38F	267	352	483	684	848	868
38G	242	318	317	502	1413	1649
38H	4	5	0	82	25	45
38I	6	5	1	4	12	8
38K	1	1	0	0	0	0
38L	13	10	20	20	36	50
38M	1	1	5	0	0	2
38N	1	3	10	2	5	7
38P	0	1	1	1	8	13
38R	965	1693	1411	2064	3743	5044
38S	1324	2007	2037	3004	5681	7405
38T	1	2	1	0	6	10
[truncated: 1,347 more rows]
