# Supplementary material for: Rpb7 represses transcription-coupled nucleotide excision repair
Source: J Biol Chem. 2023 Jun 27;299(8):104969. doi: 10.1016/j.jbc.2023.104969 (PMC10382679; doi:10.1016/j.jbc.2023.104969)
Supplement: Supporting Table S2 [file mmc2.xlsx]

## Sheet: rad7_rad26_1c_all_bc_from_unfil
	UV_mean	noUV_mean	theta	prob	log2FC
100A	1283.09	1248.37	0.0951993	0.257398	0.0395762
100C	15.4837	9.03539	0.511667	0.891917	0.777096
100D	6104.06	6306.62	-0.313353	0.790411	-0.0470987
100E	418463	416601	0.689011	0.895259	0.00643338
100G	3546.4	4230.65	-1.13036	0.95287	-0.254527
100H	56.4061	48.7587	0.163083	0.456955	0.210193
100I	104.388	120.527	-0.242592	0.660889	-0.207401
100K	7187.05	7352.69	-0.168261	0.417064	-0.0328727
100L	47.2464	58.6027	-0.265515	0.712587	-0.310764
100M	13.0232	9.59452	0.270395	0.695596	0.440805
100N	173.177	203.388	-0.23582	0.643041	-0.231988
100Q	1153.35	1135.78	0.0514024	0.100753	0.0221497
100R	689.719	693.259	-0.0130901	2.51895e-05	-0.00738608
100S	50.839	61.2528	-0.241142	0.657168	-0.26884
100T	197.88	195.062	0.0226938	0.0289383	0.0206926
100V	4114.66	4992.28	-1.47599	0.980823	-0.278927
100W	18.1439	12.7631	0.291443	0.734715	0.507504
100Y	117.867	122.92	-0.0627485	0.0695642	-0.060549
101A	1810.16	1697.69	0.28874	0.729628	0.0925478
101C	133.54	127.741	0.0656747	0.150397	0.0640491
101D	181.513	173.932	0.0633935	0.14209	0.0615547
101E	3822.92	3520.36	0.708562	0.90052	0.118952
101F	69.4259	69.5658	-0.00245499	0.00221194	-0.00290508
101G	27073.8	27321.2	-0.0877727	0.147849	-0.013123
101I	207.311	209.723	-0.0195105	0.00131534	-0.0166906
101K	113.623	106.755	0.0833922	0.215984	0.0899484
101L	3976.22	3897.16	0.131057	0.364089	0.0289768
101M	4675.99	4825.17	-0.240019	0.654243	-0.0453067
101N	15.2742	12.3524	0.202427	0.562217	0.306302
101Q	42.6542	30.4172	0.361998	0.840716	0.487802
101R	1423.72	1371.6	0.12344	0.342701	0.0538078
101S	277.947	277.951	-2.49908e-05	0.00344949	-1.88983e-05
101T	47.2769	43.811	0.115176	0.319233	0.109842
101V	387360	388007	-0.127815	0.280577	-0.00240767
101W	1249.09	1257.1	-0.0190035	0.00113897	-0.00921095
101Y	10.3828	13.2603	-0.167402	0.413967	-0.352921
102A	222.097	196.534	0.207219	0.573197	0.176412
102D	52.2631	44.2206	0.21994	0.600598	0.241073
102E	2747.92	2781.84	-0.0589756	0.059488	-0.0176983
102G	69.3393	70.3607	-0.0180706	0.00084703	-0.0210951
102H	5594.95	5101.35	0.886472	0.952414	0.133248
102I	132.884	133.179	-0.00315513	0.00189954	-0.00319761
102K	29844.3	29889	-0.0191336	0.00117974	-0.00215896
102L	5174.7	5031.34	0.249634	0.657844	0.0405341
102M	10.7019	6.86079	0.462972	0.870524	0.64142
102N	660.299	607.274	0.216112	0.592597	0.120772
102P	960.923	892.981	0.234611	0.629732	0.10579
102Q	391421	392015	-0.160722	0.390182	-0.00218623
102R	4749.97	5000.69	-0.404937	0.869289	-0.0742099
102S	27.8331	31.7572	-0.118132	0.249116	-0.190283
102T	595.73	583.994	0.0474943	0.0884595	0.0287032
102V	50.5537	49.1774	0.0318341	0.0469204	0.0398194
102Y	44.944	30.3645	0.417604	0.876354	0.565742
103A	2036.1	2159.69	-0.204771	0.547726	-0.0850143
103C	24.4286	18.1851	0.327561	0.796614	0.425809
103D	365.738	347.971	0.0948235	0.256136	0.0718448
103E	3536.66	3377.78	0.298849	0.748578	0.0663114
103F	81.634	71.4229	0.165977	0.465409	0.192783
103G	2976.14	2853.25	0.241085	0.642008	0.060837
103H	7.93797	7.83723	0.0151502	0.0175525	0.0184257
103I	4962.62	4768.28	0.263376	0.682837	0.057633
103K	115.804	94.8843	0.305439	0.760634	0.287442
103L	3727.55	3646.72	0.130246	0.361808	0.0316275
103M	87.8983	71.4818	0.297493	0.746056	0.298259
103N	27.9011	27.4225	0.0187721	0.0226405	0.0249636
103Q	33.4723	37.8206	-0.128218	0.281883	-0.176204
103R	445.57	444.536	0.00472149	0.00665669	0.00335277
103S	218.739	212.051	0.0509745	0.0993715	0.0448017
103T	84.6402	89.4069	-0.0739694	0.102797	-0.0790421
103V	428559	429179	-0.244829	0.666521	-0.00208524
103W	9.41084	7.85312	0.127881	0.355167	0.261058
103Y	31.3572	24.2971	0.322391	0.788939	0.368008
104A	617.098	556.35	0.253121	0.664223	0.149509
104C	1833.45	1832.47	0.00192014	0.004631	0.00077254
104D	3681.49	3657.4	0.0428082	0.0746697	0.0094684
104E	389.565	397.88	-0.0428724	0.0248368	-0.0304705
104G	433159	433411	-0.119368	0.253154	-0.000841344
104H	17.6608	22.3901	-0.219872	0.596616	-0.34231
104I	28.0797	24.333	0.167745	0.47055	0.206618
104K	12.5711	14.0674	-0.0877821	0.14788	-0.16224
104M	17.1598	17.7675	-0.0358295	0.0144274	-0.050206
104N	35.1223	30.2853	0.197868	0.55138	0.213771
104R	1198.7	1167.93	0.082917	0.214256	0.037517
104S	3629.17	3569.55	0.0904536	0.241162	0.0238961
104T	27.8478	26.7362	0.043436	0.0764523	0.0587678
104V	4176.55	4033.73	0.209812	0.57898	0.0501979
104W	47.0942	46.2793	0.0194768	0.0237049	0.0251848
104Y	17.5993	16.4428	0.0716961	0.172677	0.0980591
105A	800.669	845.918	-0.146463	0.341404	-0.0793122
105E	45.9426	49.6282	-0.0845683	0.137162	-0.111325
105G	20.6462	13.8156	0.403057	0.873195	0.579572
105H	694.921	654.211	0.156926	0.438849	0.0870936
105I	57.2048	37.3277	0.396305	0.870228	0.615889
105K	224.682	185.85	0.290944	0.733774	0.273744
105L	2194.9	1512.76	1.0073	0.974702	0.536976
105N	12.2131	16.1788	-0.303776	0.777236	-0.40567
105P	415864	417073	-0.276335	0.733018	-0.00418632
105Q	15592.4	15408.4	0.100409	0.2745	0.0171339
105R	915.247	829.591	0.275341	0.704659	0.141762
105S	1641.43	1648.35	-0.0158862	0.000339515	-0.00607001
105T	6051.14	6083.66	-0.0329369	0.0110025	-0.00773165
105V	22.6736	15.0745	0.347238	0.822856	0.588905
105X	15.3894	11.4451	0.280169	0.713587	0.427206
105Y	11.4025	15.1912	-0.258713	0.698576	-0.413876
106A	14.9739	18.736	-0.139298	0.317807	-0.323358
106C	13.9367	13.8011	0.00942202	0.010906	0.0141044
106E	60.7274	58.4345	0.0420585	0.0725614	0.0555288
106F	28.5739	30.6736	-0.0682019	0.0851744	-0.102301
106G	89.8028	104.728	-0.18227	0.468096	-0.221809
106H	15.1106	12.6873	0.180657	0.507005	0.252181
106I	5385.84	5050.5	0.454152	0.870992	0.0927443
106K	2218.29	2235.44	-0.0321493	0.0101561	-0.0111115
106L	5164.19	4455.92	0.946702	0.943221	0.21282
106M	423456	425253	-0.576112	0.899179	-0.00611135
106N	297.246	290.171	0.0497065	0.0953329	0.0347572
106P	14.9611	14.0358	0.0536147	0.108005	0.0921079
106Q	122.93	115.277	0.0879373	0.232319	0.0927308
106R	4493.75	4296.12	0.274294	0.702736	0.0648878
106S	592.329	554.519	0.148504	0.4141	0.0951637
106T	1570.84	1393.88	0.419737	0.876455	0.172436
106V	3937.26	3735.83	0.329372	0.799202	0.0757612
106W	72.4663	70.086	0.0419656	0.0723004	0.0481858
106X	11.5342	9.90719	0.126542	0.351411	0.219375
107A	20.0267	17.1188	0.191658	0.536002	0.226342
107D	42.3466	38.3614	0.138563	0.385355	0.14259
107E	2517.82	2372.7	0.327423	0.796417	0.0856496
107G	312.53	291.801	0.120498	0.33441	0.0990079
107H	33.2705	34.5191	-0.0319529	0.00995342	-0.0531518
107I	4020.85	4099	-0.127239	0.278715	-0.02777
107K	428325	428716	-0.404317	0.869113	-0.00131907
107L	202.91	182.93	0.162897	0.456411	0.149547
107M	64.0907	67.747	-0.0654118	0.0770448	-0.0800414
107N	4783.42	4465.82	0.529664	0.901081	0.0991197
107P	14.7623	13.5456	0.0740619	0.181495	0.124097
107Q	1856.72	1912.5	-0.147502	0.344867	-0.0427031
107R	4008.59	4088.69	-0.12104	0.258601	-0.0285446
107S	80.2697	69.643	0.186422	0.522475	0.204877
107T	2161.69	2072.34	0.219368	0.599412	0.0608986
107V	88.3787	73.344	0.276745	0.707248	0.269019
107Y	70.3052	55.8898	0.277469	0.708584	0.331046
108A	919.93	862.772	0.19912	0.554393	0.0925454
108C	23.2333	17.962	0.248203	0.655216	0.37125
108D	153.189	130.564	0.249711	0.657985	0.230559
108E	1592.95	1441.56	0.355545	0.833097	0.144063
108F	21.5112	23.987	-0.145767	0.339092	-0.157168
108G	8780.33	8329.45	0.477064	0.873275	0.0760528
108I	2577.69	2589.99	-0.0218632	0.00230565	-0.00686589
108K	30.1368	14.0632	0.522756	0.897949	1.0996
108L	1565.67	1523.5	0.0930719	0.250194	0.0393936
108M	32.4403	41.3672	-0.273713	0.728251	-0.3507
108Q	20.9471	18.2078	0.187114	0.524289	0.202197
108R	347.457	360.536	-0.0682304	0.0852585	-0.0533105
108S	178.773	159.25	0.179498	0.503826	0.166842
108T	22.5791	16.968	0.297514	0.746094	0.412173
108V	429502	430151	-0.352527	0.836514	-0.00217784
108Y	33.0937	28.5112	0.112446	0.311304	0.215026
109A	18.412	16.2348	0.124769	0.346435	0.181556
109C	2046.32	1931.76	0.250636	0.659682	0.0831167
109D	109.16	104.421	0.0625708	0.13912	0.0640247
109F	412109	410158	1.06597	0.965697	0.0068464
109G	28.6048	32.7781	-0.191896	0.502913	-0.196474
109H	18.9851	27.7201	-0.389531	0.864214	-0.546067
109I	5959.91	6488.71	-0.683348	0.904129	-0.122639
109L	7932.27	9482.49	-1.64722	1	-0.257532
109M	84.7568	88.8057	-0.0628309	0.0697904	-0.0673219
109N	90.8989	97.5609	-0.1089	0.218709	-0.10204
109R	15.304	21.6863	-0.404126	0.869058	-0.502876
109S	615.729	671.668	-0.198311	0.525551	-0.125452
109T	19.2291	20.7488	-0.0747102	0.105128	-0.109732
109V	14065.5	13744	0.255579	0.668697	0.0333574
109W	19.6716	25.175	-0.282174	0.74327	-0.355878
109Y	4430.24	4733.43	-0.439108	0.880017	-0.0955018
10C	27.8648	20.7537	0.254866	0.667399	0.425078
10D	1656.46	1674.21	-0.0333815	0.0114997	-0.0153732
10H	351.969	365.445	-0.0806012	0.124081	-0.0542054
10I	3332.77	3522.66	-0.390882	0.864755	-0.0799461
10K	2059.62	2102.56	-0.0911793	0.159281	-0.0297665
10N	436600	436334	0.436455	0.874634	0.000880856
10P	19.4342	20.5089	-0.0557675	0.0514624	-0.0776518
10R	12.8723	26.7257	-0.570725	0.897325	-1.05396
10S	3511.28	3389.92	0.244779	0.648892	0.050745
10T	570.431	568.991	0.00649943	0.00814064	0.00364589
10Y	1658.51	1791.56	-0.286705	0.750894	-0.111333
110A	1331.7	1348.85	-0.0431028	0.0252217	-0.0184588
110C	178.399	168.272	0.0919217	0.246249	0.084306
110D	33.4652	34.1558	-0.0209682	0.0019015	-0.0294699
110E	1486.44	1444.72	0.0948779	0.25632	0.0410651
110F	23.4854	23.734	-0.0124265	2.06908e-06	-0.0151919
110G	10463.2	10436.2	0.0210373	0.026177	0.00372983
110I	46.4686	46.2531	0.00511081	0.00697348	0.006705
110K	8.6108	13.3808	-0.329619	0.810707	-0.635942
110L	1665.31	1621.82	0.108084	0.298356	0.0381789
110M	1393.47	1226.39	0.387459	0.864874	0.184272
110Q	15.3761	19.8923	-0.241092	0.657039	-0.371523
110R	162.67	154.853	0.0669095	0.154932	0.071049
110S	30.1415	28.0745	0.068615	0.16123	0.102492
110T	31.1324	19.8338	0.348997	0.825057	0.650455
110V	428488	428900	-0.153741	0.365953	-0.00138711
110W	525.204	529.996	-0.0202401	0.00159625	-0.0131012
111A	3890.43	3754.03	0.190293	0.532525	0.0514892
111D	119.918	105.751	0.178956	0.502335	0.181386
111E	319.454	323.028	-0.0218614	0.00230481	-0.0160539
111G	27.11	25.0093	0.109016	0.301152	0.116364
111H	20.4356	15.7792	0.238613	0.637352	0.373063
111I	3930.6	1565.76	2.43378	1	1.32788
111K	9568.68	9471.87	0.110729	0.306254	0.0146711
111L	80.4108	37.4621	0.931445	0.942644	1.10196
111M	39.9269	22.1106	0.710199	0.901662	0.852622
111N	356.179	297.198	0.370692	0.850231	0.261179
111P	2309.89	1921.18	0.636193	0.904576	0.265835
111Q	375.444	374.581	0.00429764	0.00633174	0.00332073
111R	614.601	626.361	-0.0497619	0.0378771	-0.027344
111S	2369.29	3471.38	-1.88959	1	-0.551053
111T	424902	426965	-0.68947	0.905309	-0.00698763
111V	56.4628	31.4392	0.681869	0.896084	0.844736
112A	20.0722	17.8165	0.127498	0.354091	0.171983
112E	2604.44	2475.38	0.190824	0.533885	0.073321
112G	86.3326	88.0229	-0.0259897	0.00475095	-0.0279737
112H	16.4919	9.63406	0.537829	0.903932	0.775539
112I	43.0248	35.667	0.194243	0.542492	0.270575
112K	436087	435889	0.106137	0.29244	0.000652096
112L	14.8159	13.6821	0.0457812	0.083286	0.114861
112M	1465.65	1526.43	-0.125808	0.274083	-0.0586195
112N	2466.72	2385.35	0.195332	0.545187	0.0483901
112P	9.7065	12.9775	-0.293496	0.76182	-0.418987
112Q	994.98	1111.14	-0.290276	0.756717	-0.1593
112R	3808.48	4069.19	-0.505631	0.900446	-0.0955244
112S	87.4358	99.5144	-0.142752	0.329125	-0.186681
112T	1532.06	1424.88	0.245018	0.649339	0.104639
112V	21.5208	26.9156	-0.179009	0.456187	-0.322709
112W	12.9646	12.0253	0.0661157	0.152015	0.108503
113A	235.756	219.788	0.119622	0.33193	0.101179
113C	14.8271	28.1841	-0.513626	0.901566	-0.926643
113D	1397.81	678.497	1.405	0.981607	1.04275
113E	139.334	116.718	0.249388	0.657394	0.255529
113F	19.0751	12.0209	0.292876	0.737411	0.666148
113G	19.525	11.6146	0.473653	0.872205	0.749382
113H	420611	425796	-1.11987	0.952439	-0.0176783
113I	76.3972	69.4738	0.104229	0.286564	0.137049
113K	195.575	181.286	0.134116	0.372717	0.109455
113L	4421.66	2731.55	1.62826	1	0.694867
113N	5047.93	4324.74	0.85391	0.944944	0.223079
113P	2846.36	2671.92	0.309026	0.766999	0.0912421
113Q	9041.23	7576.59	1.0974	0.967892	0.254971
113R	3301.88	2947.47	0.582332	0.906496	0.163809
113S	101.876	102.744	-0.0125212	1.06905e-06	-0.0122347
113T	375.826	382.048	-0.0328778	0.0109365	-0.0236883
113V	26.3063	15.1332	0.548475	0.906102	0.797691
113Y	1817.01	1896.73	-0.212036	0.571792	-0.0619483
114A	19.3957	24.3353	-0.238188	0.64941	-0.327314
114F	20.8944	23.7624	-0.14853	0.348308	-0.185564
114H	97.6282	76.4947	0.32646	0.795014	0.351939
114I	73.0925	56.6163	0.297945	0.746899	0.368507
114K	26.6873	29.4503	-0.113188	0.232895	-0.142125
114L	437503	435249	1.22896	0.974817	0.00745303
114M	2930.5	2829.46	0.186032	0.521443	0.0506159
114P	1332.56	1565.02	-0.511812	0.901427	-0.231983
114Q	3453.85	5129.79	-1.55885	0.999336	-0.570696
114R	3209.83	3448.22	-0.402961	0.868725	-0.103353
114S	252.508	246.875	0.041218	0.0702446	0.0325468
114T	72.1181	74.6071	-0.0360779	0.0147432	-0.0489517
114V	429.012	406.804	0.109946	0.303929	0.0766855
114W	38.0742	35.3471	0.0875285	0.230867	0.107222
115A	9.92763	14.5176	-0.350593	0.834468	-0.548277
115C	22.2805	29.9409	-0.21394	0.577928	-0.426336
115D	139.72	133.434	0.0726693	0.176305	0.0664124
115E	105.087	102.179	0.0380179	0.0617389	0.0404891
115F	15.544	10.9385	0.395322	0.869716	0.506943
115G	26.812	27.905	-0.0488118	0.0359173	-0.0576462
115I	4442.7	3970.62	0.874741	0.949249	0.162072
115K	1905.9	2068.88	-0.377897	0.858285	-0.118376
115L	3565.51	3522.41	0.0596188	0.128597	0.017545
115M	433930	434275	-0.223967	0.609078	-0.00114547
115N	84.8947	112.439	-0.295412	0.764798	-0.4054
115Q	47.4157	58.1758	-0.225491	0.613623	-0.295053
115R	1609.42	1604.76	0.0116665	0.0133136	0.00418486
115S	102.51	101.062	0.0181111	0.0216585	0.02052
115T	1277.68	1334.51	-0.148691	0.348847	-0.0627854
115V	2292.54	2214.35	0.185579	0.520249	0.0500655
115W	46.4573	36.3856	0.285274	0.723118	0.352537
116A	939.305	980.248	-0.133396	0.298633	-0.0615533
116D	28.8256	20.6415	0.314731	0.776729	0.481806
116H	5701.73	5893.17	-0.322395	0.801955	-0.0476446
116I	13.9536	12.9769	0.0935369	0.251784	0.104685
116K	6.59537	12.768	-0.501327	0.899354	-0.953007
116L	895.385	975.337	-0.25186	0.683371	-0.123393
116N	100.711	104.292	-0.0483017	0.0348811	-0.0504095
116P	434905	434608	0.290091	0.732171	0.000986577
116Q	194.131	187.298	0.0616133	0.13568	0.0516936
116R	554.051	568.574	-0.0585905	0.0585025	-0.0373296
116S	1620.37	1677.54	-0.129126	0.284819	-0.050029
116T	4321.46	4252.43	0.133641	0.371373	0.0232304
116Y	37.2845	25.9487	0.315343	0.777747	0.522913
117A	13.2704	13.171	0.0067259	0.00834106	0.0108428
117D	35.3652	24.2434	0.294347	0.740173	0.544736
117E	909.163	899.432	0.0303311	0.0436406	0.0155248
117H	6442.4	6465.18	-0.0349178	0.0132922	-0.00509343
117I	40.2841	53.3871	-0.259649	0.700569	-0.40628
117K	4882.17	5039.45	-0.204616	0.547202	-0.0457434
117L	4263.41	3992.81	0.47241	0.871878	0.0946052
117N	91.3714	96.2858	-0.068499	0.086055	-0.0755797
117P	1149.53	1121.43	0.0777275	0.195143	0.035704
117Q	427215	427303	-0.0590516	0.0596827	-0.000294217
117R	2980.07	3026.67	-0.0979368	0.182031	-0.0223851
117S	169.454	186.488	-0.161505	0.392943	-0.138192
117T	152	152.464	-0.00486957	0.00125053	-0.00439466
117V	12.4118	11.3521	0.0781556	0.196728	0.128751
117Y	55.452	37.6845	0.344772	0.819741	0.557267
118A	775.97	740.451	0.128584	0.357138	0.0675958
118C	19.7854	22.776	-0.133642	0.29943	-0.203077
118D	435380	435200	0.182892	0.513071	0.00059461
118E	6610.85	6583.5	0.0460323	0.084039	0.00598191
118G	2211.02	2199.72	0.026754	0.0363479	0.00738991
118H	258.348	273.491	-0.0953345	0.173269	-0.0821781
118I	42.5812	41.796	0.0162018	0.0189627	0.0268487
118K	86.8764	74.5135	0.199151	0.554467	0.221463
118N	1370.48	1465.07	-0.220254	0.597786	-0.0962807
118Q	16.6257	14.8905	0.0993568	0.271105	0.159018
118R	178.798	173.208	0.0467263	0.0861272	0.0458235
118S	84.8352	73.3911	0.189349	0.530102	0.209059
118T	28.3776	29.1866	-0.0279813	0.00627425	-0.0405542
118V	1391.36	1493.16	-0.274419	0.72955	-0.101871
118Y	996.732	1090.58	-0.280698	0.740725	-0.129822
119C	42.498	41.3671	0.0266769	0.0361991	0.0389092
119F	4691.74	5110.51	-0.759516	0.90218	-0.123347
119G	17.0271	16.0976	0.05543	0.114099	0.0809865
119I	4033.22	4061.61	-0.0468758	0.0320787	-0.0101202
119K	20.2596	15.5025	0.225083	0.611061	0.386102
119L	435688	435104	0.504192	0.887471	0.00193594
119M	47.4413	53.3282	-0.125226	0.272195	-0.168755
119Q	25.3467	16.8761	0.334845	0.806767	0.586814
119R	26.3496	25.6487	0.0293219	0.0415098	0.0388936
119S	1117.87	1313.48	-0.424083	0.874999	-0.232637
119V	1471.68	1503.57	-0.0778649	0.115192	-0.0309307
119W	27.3095	12.3225	0.671907	0.898001	1.14811
119Y	115.4	112.538	0.0271012	0.0370174	0.0362369
11F	1169.61	1008.96	0.47217	0.871817	0.213153
11I	444253	444396	-0.221198	0.600687	-0.000463699
11K	13.2951	15.2159	-0.0764258	0.110574	-0.194684
11L	226.407	262.149	-0.282255	0.74341	-0.211465
11M	255.789	311.126	-0.334263	0.816171	-0.282547
11N	557.622	462.395	0.444812	0.872747	0.270164
11R	27.4942	23.4787	0.158962	0.444846	0.227777
11S	158.329	134.313	0.248087	0.655003	0.237325
11T	1564.08	1621.69	-0.140442	0.321548	-0.0521812
11V	1608.39	1581.18	0.0705874	0.16855	0.0246101
11Y	14.4953	25.2377	-0.350621	0.834497	-0.800001
120A	2997.1	2933.51	0.132514	0.368194	0.030941
120D	71.2328	77.9599	-0.0959883	0.175471	-0.130191
120G	13.9027	10.8511	0.215684	0.591694	0.357518
120H	78.5141	73.364	0.0827202	0.213536	0.0978784
120I	1423.19	1371.42	0.139719	0.388664	0.053456
120K	29.9136	34.0752	-0.126592	0.276619	-0.18792
120N	2495.62	2465.04	0.0603746	0.131264	0.0177879
120P	1008.39	979.505	0.0909041	0.242735	0.0419277
120R	23.7949	17.8555	0.282595	0.718107	0.414278
120S	4119.02	4098.48	0.0407037	0.0688373	0.00721103
120T	437342	437601	-0.348518	0.83224	-0.000854672
120V	18.79	12.6711	0.251996	0.662169	0.568425
120Y	31.8747	31.8033	0.00270952	0.00517109	0.00323411
121A	16.8141	13.5596	0.212211	0.584237	0.310362
121C	2727.47	2749.7	-0.0370684	0.0160444	-0.0117086
121D	76.4329	72.5757	0.0679929	0.158929	0.0747081
121F	427398	427033	0.22436	0.609605	0.0012318
121G	25.8277	35.797	-0.29327	0.761467	-0.470917
121H	33.4171	36.26	-0.0630071	0.0702744	-0.117792
121I	3032.29	3227.98	-0.342973	0.826125	-0.09022
121L	4537.2	4788.75	-0.405488	0.869445	-0.0778461
121M	35.0021	37.2744	-0.0617228	0.066755	-0.0907437
121N	34.0407	46.0775	-0.327467	0.808137	-0.4368
121P	18.4619	8.88211	0.608148	0.907175	1.05557
121R	18.3424	17.9381	0.0267187	0.0362798	0.0321501
121S	1057.94	1301.59	-0.67002	0.904242	-0.299018
121T	24.2687	21.7927	0.114815	0.318192	0.155251
121V	4806.63	4587.3	0.389324	0.86614	0.0673818
121Y	5701.42	5597.43	0.181023	0.508004	0.0265558
122D	1856.73	1657.39	0.529509	0.901018	0.163852
122E	40.2942	34.4965	0.157242	0.439781	0.224121
122G	12.2787	16.7458	-0.207815	0.55793	-0.447645
122H	397.919	404.837	-0.0320163	0.0100189	-0.0248675
122I	1595.5	1814.54	-0.489075	0.895159	-0.185595
122K	4825.39	4302.32	0.767915	0.935674	0.165528
122M	34.1099	35.8746	-0.0367573	0.0156247	-0.0727726
122N	436830	437037	-0.300173	0.771985	-0.000681975
122Q	16.4941	9.27815	0.429753	0.875842	0.830041
122R	70.9846	50.6789	0.375904	0.855372	0.486121
122S	1721.27	2051.88	-0.786424	0.907183	-0.253478
122T	431.541	418.32	0.0619024	0.136716	0.0448896
122Y	1795.71	1758.09	0.0950119	0.256772	0.030541
123A	435650	435814	-0.138107	0.313926	-0.000544444
123C	117.833	101.625	0.184671	0.517835	0.213488
123D	86.0415	80.2996	0.099329	0.271015	0.0996396
123E	5357.92	4908.54	0.877842	0.950118	0.12638
123G	688.327	722.55	-0.117577	0.247306	-0.0700034
123K	22.9193	21.8831	0.0501947	0.0968843	0.0667456
123P	375.828	383.07	-0.0410919	0.0219274	-0.0275347
123Q	23.8018	18.6385	0.17262	0.484559	0.352788
123R	30.5524	33.2292	-0.0781057	0.11597	-0.121166
123S	1793.76	1710.26	0.215419	0.591128	0.0687689
123T	1751.68	1755.16	-0.00833945	0.000347923	-0.00285984
123V	3376.21	3868.78	-0.573408	0.898193	-0.196472
123W	19.1509	20.4901	-0.0647119	0.0750498	-0.0975167
124A	869.107	802.105	0.227652	0.616177	0.115742
124C	5287.6	4791.25	0.630677	0.905438	0.14221
124D	4808.66	2885.84	1.80477	1	0.736645
124E	69.2001	63.1739	0.0998986	0.272855	0.131444
124F	10.7985	14.8849	-0.269926	0.721166	-0.463009
124G	433591	437041	-1.25024	0.913711	-0.0114344
124N	33.9797	24.961	0.299558	0.749898	0.444997
124R	1331.7	850.283	1.10015	0.967903	0.647256
124S	2772.39	2393.13	0.613129	0.907086	0.212232
124T	15.8349	14.4194	0.0855817	0.22391	0.135103
124V	958.176	916.429	0.124273	0.345046	0.0642677
124W	21.8161	19.179	0.13895	0.386462	0.185866
124Y	18.464	27.6421	-0.383743	0.861571	-0.582155
125A	916.843	877.075	0.129678	0.360214	0.063975
125C	20.776	15.4813	0.306175	0.761961	0.424387
125E	18.7971	17.3244	0.0789814	0.199789	0.117709
125F	199.734	197.772	0.0157285	0.0183243	0.0142439
125I	16.7197	28.3041	-0.428164	0.876352	-0.75946
125K	21.6549	23.9942	-0.0803542	0.123273	-0.14799
125L	1613.29	1671.44	-0.124126	0.268631	-0.0510822
125P	1891.89	2052.22	-0.373206	0.855139	-0.117361
125Q	50.337	60.3417	-0.211632	0.570478	-0.261537
125S	438342	438731	-0.582394	0.9018	-0.00128129
125T	4549.81	4204.84	0.613649	0.907066	0.113756
125V	15.6009	14.6409	0.0464112	0.085179	0.0916298
125Y	149.78	141.49	0.0876908	0.231443	0.082141
126A	26.3993	25.7657	0.0178141	0.0212246	0.0350494
126C	16.5522	24.638	-0.301642	0.774144	-0.573856
126D	8249.28	5575.96	1.48329	0.999873	0.565047
126E	53.4454	44.8324	0.188226	0.527193	0.253526
126G	24.105	18.2524	0.203862	0.56555	0.401247
126H	850.887	910.047	-0.185119	0.478474	-0.096974
126I	3112.38	3149.9	-0.064892	0.0755628	-0.0172895
126K	2616.67	2412.32	0.345687	0.820899	0.117312
126N	428349	430344	-0.823395	0.913005	-0.00670138
126Q	16.6382	17.3281	-0.0521533	0.0430519	-0.0586206
126R	32.0673	38.8277	-0.190493	0.497889	-0.275986
126S	2377.27	2333.26	0.0892751	0.23704	0.0269616
126T	1255.89	1196.58	0.177239	0.497579	0.0697877
126V	28.9086	38.6504	-0.212943	0.574727	-0.418982
126Y	2678.95	3638.74	-1.4649	0.985474	-0.441771
127A	515.143	430.421	0.290482	0.732907	0.259226
127E	30.5942	24.0747	0.259652	0.676089	0.345738
127H	55.0511	69.709	-0.293128	0.761244	-0.340572
127I	18.4905	15.8375	0.0881171	0.232958	0.223445
127K	54.7396	46.423	0.188508	0.527921	0.237745
127L	1066.15	1146.21	-0.220207	0.597641	-0.104471
127P	439666	439247	0.361893	0.840595	0.00137342
127Q	3403.86	3456.55	-0.0739686	0.102794	-0.0221622
127R	599.078	627.63	-0.104296	0.203372	-0.0671683
127S	1144.23	1550.96	-0.892893	0.925864	-0.438788
127T	3237.65	3116.23	0.213952	0.587993	0.0551472
128A	656.767	630.717	0.0984376	0.268114	0.05839
128E	14.7729	17.8023	-0.179532	0.458097	-0.269111
128H	65.7218	76.4101	-0.191416	0.50119	-0.217393
128K	22.1817	22.3677	-0.00674148	0.000696534	-0.012043
128L	1328.2	1343.99	-0.0470174	0.0323492	-0.0170502
128P	440484	440466	0.0283527	0.0395107	5.90087e-05
128Q	3799.55	3503.03	0.502282	0.886318	0.117223
128R	405.516	410.814	-0.0242934	0.00364206	-0.018728
128S	1171.35	1321.83	-0.404998	0.869306	-0.174359
128T	1684.03	1827.51	-0.336404	0.818653	-0.117958
128V	10.838	16.1983	-0.406588	0.869755	-0.579743
129A	1010.96	1063.46	-0.137237	0.311095	-0.0730373
129C	13.6482	14.6879	-0.088356	0.149803	-0.105922
129E	14.8785	12.1482	0.215467	0.59123	0.292484
129F	36.4888	49.4207	-0.321107	0.800355	-0.437661
129G	7.46586	8.84181	-0.136476	0.308621	-0.244033
129H	14.2363	19.8286	-0.264695	0.710952	-0.478007
129I	176.168	163.271	0.103466	0.28418	0.109683
129K	15.0124	10.098	0.324805	0.792578	0.572086
129L	1061.34	1183.99	-0.336494	0.818756	-0.157774
129P	802.392	942.519	-0.388476	0.863776	-0.232215
129Q	13.1749	12.7318	0.0314678	0.0461053	0.0493573
129S	442627	442052	0.480579	0.874615	0.00187472
129T	2983.27	3280.88	-0.582908	0.902031	-0.137186
129V	20.7921	23.2711	-0.121476	0.260024	-0.162508
129Y	50.8625	55.6335	-0.113034	0.232385	-0.129352
12A	1368.25	1459.24	-0.202042	0.538442	-0.0928851
12I	1874.95	1706.96	0.425324	0.876321	0.13542
12K	12.8488	11.3045	0.129619	0.360046	0.184745
12N	635.269	631.028	0.0173789	0.0206065	0.0096656
12P	320.401	349.055	-0.171415	0.428481	-0.123573
12R	8.32548	9.32753	-0.109225	0.219788	-0.163961
12S	2788.78	2940.69	-0.339375	0.822062	-0.0765231
12T	442819	442722	0.124553	0.345829	0.000317236
12Y	23.3228	24.6936	-0.036738	0.0155988	-0.0823933
130C	733.93	714.723	0.0776559	0.194877	0.0382585
130D	420.121	390.601	0.164103	0.459944	0.10511
130E	18.2124	14.2127	0.145574	0.40556	0.357736
130F	3133.55	3015.34	0.223768	0.608415	0.0554765
130H	1008.11	1121.24	-0.341399	0.824355	-0.153429
130I	154.888	162.326	-0.0645688	0.0746424	-0.0676689
130K	67.3006	78.4767	-0.170648	0.425698	-0.221644
130L	56.0098	48.0531	0.147643	0.411584	0.221051
130N	1040.37	1190.32	-0.402508	0.868593	-0.194248
130S	374.042	369.296	0.0237928	0.0308548	0.0184245
130T	24.5056	31.3904	-0.228364	0.622053	-0.357212
130V	14.0702	14.7648	-0.0499458	0.0382655	-0.0695163
130Y	441536	441430	0.138886	0.386279	0.000346641
131E	797.199	674.535	0.375017	0.854534	0.241047
131H	4403.61	4295.38	0.163235	0.457399	0.0358999
131I	22.1982	43.148	-0.427657	0.876182	-0.958852
131K	3286.39	2374.79	1.52692	1	0.468705
131L	2970.22	3712.95	-1.00644	0.946689	-0.321993
131N	27.0145	17.3507	0.319771	0.784878	0.63874
131P	984.512	938.329	0.14036	0.390502	0.0693153
131Q	431596	432819	-1.10861	0.954468	-0.00408273
131R	5233.82	4317.77	1.02295	0.971282	0.277579
131T	60.0143	109.576	-0.602502	0.910826	-0.86856
131Y	17.7178	14.773	0.112789	0.312303	0.262234
132C	2615.67	2618.76	-0.00591833	0.000913966	-0.00170022
132D	22.6992	29.034	-0.220327	0.598011	-0.355104
132G	1819.67	2302.26	-0.84915	0.928443	-0.339371
132I	635.535	647.774	-0.0435272	0.0259573	-0.0275184
132K	160.126	156.733	0.0286461	0.0401045	0.0308959
132M	18.6092	21.7866	-0.174954	0.441369	-0.227422
132N	1932.87	1500.39	1.06701	0.965704	0.365401
132R	3426.28	3459.41	-0.0578097	0.0565072	-0.0138826
132S	438756	438657	0.0772922	0.193524	0.000325803
132T	421.034	408.333	0.0457894	0.0833101	0.04419
132V	25.6564	30.8652	-0.227318	0.619006	-0.266664
133A	883.359	834.986	0.156999	0.439064	0.0812489
133C	286.065	324.125	-0.206207	0.552558	-0.180208
133D	12.1567	25.9758	-0.770332	0.904491	-1.09542
133F	1292.75	1389.43	-0.230214	0.627386	-0.10405
133H	16.273	12.785	0.266367	0.688266	0.348032
133I	7.2805	13.7757	-0.442678	0.88116	-0.920012
133L	17.097	18.1212	-0.0366142	0.0154318	-0.0839313
133N	22.8786	35.3986	-0.369218	0.85212	-0.629695
133P	2688.95	2840.24	-0.305901	0.780253	-0.0789701
133S	439035	438645	0.575098	0.906513	0.00128006
133T	3625.26	3610.89	0.0276374	0.0380807	0.00573015
133Y	1770.53	1894.71	-0.334811	0.816807	-0.0977944
134A	568.446	593.029	-0.10509	0.206022	-0.0610792
134D	4551.24	4050.56	0.731311	0.922866	0.168138
134E	434022	431938	1.25743	0.970724	0.00694418
134G	4088.58	4580.98	-0.84045	0.923192	-0.164055
134K	2305.05	3289.57	-1.2029	0.941189	-0.513097
134M	24.5946	46.1619	-0.594504	0.907404	-0.908363
134N	43.0915	26.928	0.344787	0.81976	0.678293
134Q	348.179	410.208	-0.282504	0.743833	-0.236523
134R	189.374	183.785	0.0399086	0.0667022	0.0432123
134T	15.5535	18.9993	-0.164998	0.40535	-0.288711
134V	3152.89	4214.17	-1.40452	0.980426	-0.418574
134W	16.4836	16.9151	-0.0253534	0.00432365	-0.0372798
134Y	37.7844	65.7319	-0.390753	0.864704	-0.798806
135A	385.035	426.588	-0.179341	0.457397	-0.147854
135D	437314	435279	1.07896	0.966241	0.0067302
135E	4878.4	4949.42	-0.12086	0.258015	-0.0208494
135G	1631.45	2170.45	-1.01057	0.94772	-0.411839
135H	278.592	336.057	-0.3276	0.808296	-0.270552
135I	32.929	65.8394	-0.524803	0.900889	-0.99959
135K	29.0829	23.8023	0.199013	0.554138	0.289072
135M	10.0869	21.4436	-0.525183	0.900826	-1.08807
135N	1330.89	1555.1	-0.542816	0.896678	-0.224612
135R	13.2751	17.5264	-0.268377	0.718194	-0.400811
135S	29.7219	33.7336	-0.139639	0.318921	-0.182662
135V	2613.14	3430.69	-1.13365	0.953588	-0.392716
135Y	1279.77	1475.23	-0.475843	0.890523	-0.205059
136A	2523.31	2198.65	0.658329	0.900649	0.198697
136C	93.5409	93.8997	-0.00491652	0.00123547	-0.00552278
136D	5201.3	3637.44	1.13234	0.948842	0.515948
136E	23.0141	15.2358	0.456986	0.870683	0.595052
136F	572.493	658.308	-0.310949	0.787203	-0.201504
136G	813.264	805.199	0.0245591	0.0322171	0.0143773
136I	2294.91	2263.94	0.0463905	0.0851167	0.0196018
136L	451.576	545.48	-0.375352	0.856636	-0.272557
136N	14.8407	15.8764	-0.0479604	0.034205	-0.09733
136S	28.7464	34.961	-0.195044	0.514088	-0.282368
136T	16.1003	21.9196	-0.210401	0.566461	-0.445135
136V	437777	439532	-1.07274	0.958222	-0.00577375
136Y	22.2524	17.1446	0.266396	0.688317	0.376213
137A	11.8684	14.0673	-0.0958822	0.175114	-0.245221
137D	15.9812	15.4047	0.0305827	0.044182	0.0530009
137F	2089.5	2272.48	-0.360827	0.844801	-0.121113
137H	97.0653	98.9675	-0.0232397	0.0030171	-0.0279996
137I	441378	440881	0.3605	0.838981	0.0016245
137K	31.6221	17.614	0.472107	0.871802	0.844216
137L	576.679	480.285	0.354229	0.831503	0.263877
137M	205.094	186.738	0.138843	0.386155	0.13527
137N	1152.92	1295.48	-0.300202	0.772027	-0.168189
137S	360.663	343.527	0.101624	0.278382	0.0702307
137T	789.581	788.203	0.00396884	0.00608301	0.00251952
137V	3082.87	3399.66	-0.462566	0.886733	-0.141115
137Y	25.0111	27.3877	-0.0970667	0.179102	-0.130957
138A	2712.91	2653.15	0.105566	0.290695	0.0321367
138H	114.122	119.119	-0.0534106	0.0458997	-0.0618219
138I	822.309	928.508	-0.323769	0.803647	-0.175234
138K	12.4858	16.0039	-0.319856	0.798788	-0.358133
138N	980.362	981.537	-0.00345092	0.00177597	-0.00172718
138P	440.668	558.31	-0.439459	0.88013	-0.341375
138R	11.3634	16.6552	-0.33459	0.81655	-0.551577
138S	4798.87	4650.3	0.239853	0.63969	0.0453726
138T	439916	439871	0.0573299	0.120603	0.000146924
138Y	28.0788	32.091	-0.0987006	0.184601	-0.192686
139E	22.804	33.8948	-0.295763	0.765337	-0.571779
139F	29.5888	14.612	0.590326	0.906686	1.01789
139H	84.9315	82.1246	0.0365916	0.0581306	0.0484848
139I	436545	436469	0.0848012	0.221091	0.000251435
139K	2231.49	2568.76	-0.739249	0.903591	-0.203061
139L	4216.37	3952.64	0.380441	0.859435	0.0931816
139M	1514.7	1558.44	-0.100371	0.190217	-0.0410739
139N	47.9125	64.6659	-0.286803	0.751056	-0.432604
139Q	28.2251	28.435	-0.00954053	0.000164686	-0.0106887
139R	355.472	370.788	-0.0876998	0.147605	-0.0608565
139S	22.4078	10.4211	0.520272	0.896687	1.1045
139T	1517.17	1499.36	0.0485233	0.0916224	0.0170329
139V	3198.48	3164.27	0.0747191	0.183946	0.0155125
13F	828.84	980.555	-0.479257	0.891642	-0.242506
13H	1046.51	1151.5	-0.321007	0.800231	-0.137924
13I	1798.86	2151.85	-0.703723	0.909011	-0.258492
13L	444650	443903	1.21733	0.969818	0.002425
13P	1145.6	1072.83	0.17753	0.498387	0.0946719
13R	134.358	174.807	-0.29131	0.758369	-0.379686
13T	13.174	12.116	0.0632878	0.141706	0.120775
13V	248.794	407.937	-0.675389	0.903713	-0.713397
140D	79.888	33.3968	0.902896	0.953426	1.25827
140E	3796.97	3244.31	0.808513	0.933359	0.226938
140G	27.1365	37.6315	-0.171302	0.428069	-0.471707
140H	15.4318	13.3361	0.153447	0.428605	0.210571
140I	762.717	673.094	0.337109	0.809798	0.180338
140K	429253	430346	-1.02151	0.949715	-0.00366932
140L	28.0384	44.2161	-0.352424	0.836405	-0.657165
140M	19.7519	18.6792	0.0404021	0.0680191	0.0805578
140N	6181.4	5814.43	0.52948	0.901007	0.0882948
140Q	785.452	813.437	-0.0882223	0.149355	-0.0505083
140R	4590.92	4977.56	-0.408663	0.87034	-0.116654
140S	67.2334	47.8408	0.431034	0.87565	0.490937
140T	726.959	831.24	-0.344772	0.828132	-0.193392
140Y	38.2612	46.5585	-0.164091	0.402112	-0.283162
141C	2765.44	2777.12	-0.0237299	0.00330728	-0.00607892
141D	24.7589	19.7033	0.299235	0.749295	0.329511
141G	1547.07	1513.12	0.0743172	0.182447	0.032013
141H	38.5342	10.1309	0.726803	0.91795	1.92738
141I	290.041	259.144	0.19265	0.538507	0.162503
141K	106.42	105.952	0.00545267	0.00725153	0.00635218
141N	1220.66	1210.6	0.0274323	0.0376706	0.0119396
141R	2486.76	2633.33	-0.249949	0.678916	-0.082623
141S	440871	440827	0.0705159	0.168285	0.000145211
141T	472.16	450.731	0.103538	0.284405	0.0670087
141V	11.0488	19.1397	-0.415755	0.87239	-0.79268
142C	31.1789	21.6878	0.235398	0.631238	0.523685
142E	17.3391	28.719	-0.411062	0.871021	-0.727976
142G	1244.9	1286.18	-0.101631	0.194449	-0.0470616
142I	977.045	983.571	-0.0191817	0.0011948	-0.00960529
142K	1245.23	1219.76	0.0639058	0.143947	0.0298203
142M	17.0167	26.2242	-0.425622	0.875505	-0.62395
142N	15.2872	12.3823	0.15966	0.446902	0.30405
142R	443055	442754	0.311433	0.771171	0.000977942
142S	2274.02	2599.92	-0.54984	0.895436	-0.193227
142T	165.244	213.369	-0.386793	0.863034	-0.368755
142W	39.2704	46.7987	-0.19323	0.507666	-0.253025
143F	399.919	526.198	-0.49753	0.898177	-0.395897
143H	16.5019	13.015	0.252946	0.663903	0.342454
143I	441552	441591	-0.0412447	0.0221697	-0.000125898
143K	14.8788	19.7322	-0.181094	0.463808	-0.407293
143L	464.322	457.807	0.0302735	0.0435168	0.0203872
143M	736.66	666.422	0.250598	0.659612	0.144562
143N	846.995	907.607	-0.153387	0.364743	-0.0997133
143R	16.7643	13.657	0.207313	0.573408	0.295752
143S	756.778	755.049	0.00660615	0.00823509	0.00329901
143T	1204.54	999.385	0.541586	0.904899	0.269373
143V	3466.54	3504.1	-0.0673156	0.0825618	-0.0155454
143X	7.76637	8.39671	-0.071503	0.0951414	-0.112584
144C	21.5663	25.1318	-0.160579	0.389679	-0.220732
144E	14.3755	15.5911	-0.0783521	0.116767	-0.117105
144G	785.824	758.806	0.0827818	0.213761	0.0504751
144I	580.59	547.166	0.138827	0.386109	0.0855411
144K	958.297	956.606	0.004976	0.0068638	0.0025481
144M	30.4607	16.1959	0.379953	0.859014	0.911318
144N	16.1529	17.5987	-0.059754	0.0615186	-0.123673
144R	443926	444240	-0.237046	0.646358	-0.00102103
144S	2498.67	2319.11	0.222801	0.606453	0.107589
144T	224.451	192.738	0.226392	0.613677	0.219757
144W	23.8774	21.286	0.136623	0.379824	0.165738
144X	12.5772	13.7003	-0.080415	0.123472	-0.123396
145A	837.682	925.284	-0.253335	0.68674	-0.143494
145D	709.447	759.782	-0.130579	0.289517	-0.0988912
145E	12.1319	11.3958	0.0620002	0.137067	0.090302
145F	565.229	377.557	0.735175	0.926801	0.582141
145G	265.063	270.295	-0.0358125	0.0144059	-0.0282003
145I	1477.65	1200.12	0.677743	0.89683	0.300116
145L	322.514	333.933	-0.0484147	0.0351051	-0.050194
145S	72.0081	70.5643	0.0222169	0.0281231	0.0292201
145V	445499	445865	-0.384447	0.861928	-0.00118578
146D	29.668	18.4649	0.399817	0.871887	0.684121
146E	1599.23	1465.12	0.309228	0.767351	0.126356
146G	12.7876	8.53903	0.357625	0.835592	0.5826
146H	21.1791	6.61618	0.746906	0.935436	1.67857
146I	2204.58	2081.41	0.191503	0.535608	0.082946
146K	437676	438295	-0.365606	0.849121	-0.00203997
146L	28.5924	19.2368	0.339855	0.813409	0.57176
146M	14.1871	13.3076	0.0413218	0.0705287	0.0923316
146N	2200.26	2179.07	0.0417878	0.071804	0.0139632
146Q	291.318	245.014	0.344186	0.818992	0.249735
146R	4311.13	4066.83	0.330754	0.801147	0.084161
146S	26.4288	16.9614	0.354339	0.831636	0.639854
146T	783.518	722.122	0.220968	0.602713	0.117723
146V	27.1686	24.3675	0.0811357	0.207731	0.156984
146Y	15.4848	25.4184	-0.40768	0.870063	-0.71502
147F	1037.39	1014	0.0747126	0.183922	0.0328979
147I	444974	444820	0.169096	0.474458	0.000501072
147L	414.428	372.247	0.184751	0.518049	0.15486
147M	426.862	473.83	-0.20021	0.53214	-0.150598
147N	635.596	682.702	-0.151504	0.358333	-0.103145
147R	12.6498	13.7318	-0.0832232	0.132706	-0.118408
147S	334.779	359.165	-0.146941	0.342997	-0.101435
147T	689.832	817.561	-0.360215	0.844219	-0.24508
147V	1276.61	1219.8	0.162917	0.456471	0.065668
148A	563.624	474.424	0.386625	0.86428	0.248557
148D	2790.89	2370.14	0.598565	0.906992	0.235754
148E	440643	440283	0.363968	0.842955	0.00117858
148G	1051.96	1116.28	-0.187597	0.487453	-0.0856161
148K	574.783	649.719	-0.255585	0.691783	-0.176798
148Q	124.467	184.181	-0.474964	0.890245	-0.565368
148V	3717.71	4448.64	-0.983739	0.935745	-0.25895
148Y	9.96843	19.4562	-0.550622	0.895342	-0.964792
149A	926.907	462.461	1.47443	0.999654	1.00309
149C	6938.92	2454.78	3.5127	1	1.49912
149D	6287.06	913.782	3.41566	1	2.78246
149E	105.661	34.9608	0.926779	0.94424	1.59564
149G	429336	443723	-2.34379	1	-0.0475523
149R	1388.7	414.557	2.3453	1	1.74409
149S	3633.39	1383.25	3.02063	1	1.39325
149V	1177.74	457.885	1.89974	1	1.36296
149Y	29.9363	11.1488	0.717461	0.907956	1.425
14D	113.742	158.051	-0.417902	0.873039	-0.474616
14H	442832	442042	1.01767	0.972666	0.002578
14I	68.2489	105.052	-0.547432	0.895781	-0.62223
14K	11.4674	10.1726	0.105911	0.291749	0.172849
14L	1021.84	1120.1	-0.269345	0.720057	-0.132458
14N	720.854	848.187	-0.406776	0.869808	-0.234675
14P	390.989	392.851	-0.0098167	0.000126444	-0.0068532
14Q	2108.2	2364.34	-0.59405	0.907196	-0.165422
14R	1931.01	2058.13	-0.326929	0.807488	-0.091978
14S	22.379	30.178	-0.265545	0.712647	-0.431351
14Y	633.222	704.586	-0.275898	0.732233	-0.154064
150C	440924	439632	1.02321	0.971213	0.0042335
150F	332	473.998	-0.539902	0.897363	-0.5137
150G	387.828	440.683	-0.273325	0.727536	-0.184323
150H	20.7393	13.374	0.355617	0.833184	0.632941
150L	80.3226	94.6462	-0.168401	0.41757	-0.236739
150N	21.7787	20.4686	0.0437435	0.0773362	0.0895064
150R	1951.18	2087.56	-0.266048	0.713645	-0.0974716
150S	4083.49	4371.44	-0.355494	0.839574	-0.098305
150T	7.40289	20.5159	-0.689442	0.905302	-1.47058
150V	11.3734	16.2113	-0.387533	0.863365	-0.511342
150W	240.916	292.155	-0.3036	0.776985	-0.278204
150Y	1165.93	1773.72	-1.11286	0.953512	-0.60529
151A	10.0149	22.3458	-0.554445	0.895068	-1.15785
151D	17.7067	13.3323	0.186082	0.521575	0.409378
151F	1204.24	1740.57	-0.912858	0.920882	-0.531435
151I	438826	438970	-0.129622	0.286425	-0.000472771
151L	318.24	282.484	0.228422	0.617695	0.171943
151M	394.495	310.676	0.44924	0.871808	0.344598
151N	4083.96	3441.49	0.808284	0.93328	0.246936
151S	413.319	434.331	-0.0878554	0.148126	-0.0715387
151T	2390.88	2424.15	-0.083564	0.133833	-0.0199427
151V	2107.17	2143.15	-0.0829114	0.131675	-0.0244283
151Y	83.2348	79.8153	0.0414812	0.0709648	0.0605218
152C	6536.11	5641.53	1.00934	0.974424	0.212347
152D	13.1548	12.0733	0.0815593	0.209289	0.123766
152G	3639.79	3701.4	-0.076532	0.110914	-0.0242161
152H	16.3368	28.8907	-0.395246	0.866341	-0.822477
152I	748.796	787.856	-0.126967	0.277835	-0.0733589
152K	29.8696	43.3986	-0.279506	0.738648	-0.538968
152N	2031.67	1722.15	0.692461	0.895223	0.238457
152Q	48.8138	50.497	-0.0326582	0.010691	-0.0489087
152R	5743.91	5569.47	0.206062	0.570583	0.0444939
152S	430536	431694	-0.461796	0.88653	-0.00387458
152T	414.503	522.211	-0.39471	0.866156	-0.333252
152V	20.7615	30.7312	-0.332736	0.814389	-0.565789
152Y	23.1894	30.2693	-0.182305	0.468224	-0.384392
153E	338.008	323.345	0.0794033	0.201347	0.063986
153H	7191.48	6105.04	1.23393	0.975352	0.236287
153I	12.6869	27.2773	-0.561322	0.89534	-1.10437
153K	1185.86	1415.93	-0.496903	0.897965	-0.255812
153L	2176.3	3384.93	-1.49125	0.978612	-0.637247
153N	30.4426	22.3864	0.196165	0.547238	0.443471
153P	238.549	306.462	-0.413306	0.871668	-0.361422
153Q	435315	434470	0.617146	0.906891	0.00280184
153R	2432.33	3090.21	-1.16221	0.962939	-0.345369
153S	67.0509	55.2758	0.229254	0.619338	0.278609
153Y	13.5235	26.2614	-0.448556	0.882937	-0.957481
154A	1565.14	2362.56	-1.69739	1	-0.594064
154E	1185	2242.36	-1.42301	0.992081	-0.920124
154G	430.139	723.695	-0.949559	0.919385	-0.750578
154I	14.834	10.8682	0.264938	0.685672	0.448799
154L	1210.32	1075.38	0.420125	0.876465	0.170545
154M	1490.05	1520.84	-0.0743995	0.10415	-0.0295093
154R	12.4366	14.4453	-0.143114	0.330317	-0.216004
154S	51.0328	49.6665	0.0277177	0.0382413	0.0391516
154V	443832	441843	1.29008	0.967258	0.00647837
155C	4408.76	4241.83	0.315251	0.777595	0.0556856
155D	14.8995	15.152	-0.0153821	0.000248991	-0.0242416
155E	42.0791	35.5417	0.145166	0.404375	0.243591
155G	2942.79	3799.81	-1.18901	0.952415	-0.36874
155I	385.432	376.757	0.0476215	0.08885	0.0328433
155K	12.5047	22.1459	-0.504256	0.900131	-0.824575
155N	1687.26	2014.91	-0.708052	0.90976	-0.256034
155R	4280.17	4280.33	-0.00030376	0.00329103	-5.38638e-05
155S	435544	434642	0.809868	0.93383	0.00299161
155T	490.159	383.272	0.520332	0.896717	0.354883
155V	13.0026	21.1468	-0.478266	0.89131	-0.701634
155W	15.4665	21.8587	-0.210792	0.567741	-0.499061
155Y	23.5199	20.5468	0.106159	0.292507	0.194969
156A	617.826	562.82	0.205624	0.569586	0.134528
156C	216.205	216.87	-0.00470495	0.00130332	-0.00443461
156F	713.965	988.899	-0.73715	0.904243	-0.469971
156L	26.2818	32.2775	-0.155522	0.372069	-0.296465
156N	15.03	26.6312	-0.346492	0.830029	-0.825271
156P	476.162	662.753	-0.718508	0.909706	-0.477018
156S	443290	442475	0.80416	0.931979	0.00265549
156T	3248.25	3441.84	-0.319662	0.798546	-0.0835166
156Y	1155.41	1344.61	-0.398646	0.867439	-0.218791
157D	10.6324	8.98037	0.130341	0.362075	0.24362
157F	1392.22	2037.27	-1.10337	0.955746	-0.549246
157I	439421	439294	0.119163	0.330632	0.000417531
157K	29.9859	26.3383	0.0959563	0.25993	0.187119
157L	386.26	443.021	-0.248774	0.676134	-0.197801
157M	577.485	612.651	-0.139221	0.317557	-0.0852816
157N	2004.2	2002.27	0.00430713	0.00633891	0.00138456
157R	13.6076	11.628	0.127463	0.353992	0.22682
157S	678.055	586.832	0.341397	0.815412	0.208453
157T	1701.65	1744.97	-0.0984125	0.183631	-0.0362698
157V	3342.89	2829.08	0.803884	0.931902	0.240764
157Y	64.9228	67.9834	-0.0495065	0.0373499	-0.0664572
158C	11.5846	13.9114	-0.141545	0.325162	-0.264059
158D	182.314	288.796	-0.711052	0.910039	-0.663622
158H	439604	437290	1.03477	0.96841	0.0076113
158I	29.1023	27.2237	0.0588494	0.125891	0.0962672
158K	22.1924	28.8088	-0.185231	0.478881	-0.376447
158L	2327.19	2909.71	-0.847053	0.927275	-0.322287
158N	1432.6	1676.41	-0.575994	0.899133	-0.226733
158P	447.069	413.92	0.149633	0.417404	0.111144
158Q	1295.18	1702.01	-0.784904	0.907052	-0.394091
158R	2487.7	3230.36	-1.05032	0.954732	-0.376885
158S	85.4586	80.625	0.056846	0.118936	0.0839983
158T	16.0499	22.9807	-0.317061	0.795239	-0.51786
158Y	1765.82	2069.61	-0.583708	0.902391	-0.229024
159A	441853	442625	-0.71349	0.910095	-0.0025182
159D	18.8393	18.742	0.00504668	0.00692131	0.00747229
159E	854.7	724.329	0.348576	0.824534	0.238774
159G	288.028	346.385	-0.329676	0.810775	-0.26617
159I	9.73716	16.0336	-0.379438	0.859214	-0.719526
159P	228.533	234.326	-0.0321189	0.0101248	-0.0361162
159R	70.4221	66.6187	0.0661209	0.152034	0.0801005
159S	789.456	805.358	-0.053656	0.0464608	-0.0287704
159T	3307.88	2993.93	0.608162	0.907175	0.143865
159V	2313.15	1844.95	0.686678	0.895438	0.326274
15A	299.566	272.752	0.157327	0.440033	0.135283
15L	1130.48	1295.89	-0.419951	0.873675	-0.197003
15P	444089	443637	0.424604	0.87637	0.00146773
15Q	1977.33	2221.39	-0.486142	0.894078	-0.167909
15R	245.898	339.95	-0.599076	0.909424	-0.467262
15S	1309.7	1177.76	0.330751	0.801143	0.153185
15T	821.622	904.528	-0.227293	0.618932	-0.138689
160F	2803.89	2748.56	0.0810985	0.207594	0.0287549
160H	14.2055	10.9068	0.173124	0.485997	0.381224
160I	440582	440565	0.00899505	0.0104741	5.57074e-05
160L	474.896	519.343	-0.184159	0.474984	-0.129076
160M	277.535	302.305	-0.138895	0.316494	-0.123334
160N	1100.33	892.77	0.550997	0.906373	0.301575
160S	280.881	252.453	0.184136	0.516412	0.153943
160T	1851.09	1629.58	0.350304	0.826682	0.183874
160V	2395.68	2867.13	-0.839047	0.922281	-0.259176
160Y	35.6733	40.6676	-0.138643	0.315673	-0.189035
161A	551.62	448.392	0.383964	0.862292	0.298916
161C	1149.08	1154.19	-0.0126225	0	-0.00640532
161D	447.685	415.862	0.154947	0.433021	0.106379
161G	446195	446537	-0.410832	0.870955	-0.0011039
161R	190.342	170.05	0.152448	0.425664	0.162641
161S	1066.11	939.822	0.363852	0.842824	0.181894
161V	231.938	174.507	0.372042	0.851608	0.410455
162C	1629.57	1710.48	-0.157292	0.378192	-0.0699145
162G	1873.03	1786.39	0.166055	0.465637	0.0683287
162I	311.311	288.223	0.14086	0.391935	0.111171
162K	15.9401	14.827	0.0903403	0.240767	0.104432
162N	1179.73	1213.16	-0.0893964	0.153291	-0.0403124
162R	1395.55	1716.84	-0.654512	0.908568	-0.298927
162S	443143	442763	0.314049	0.775598	0.00123723
162T	241.251	302.74	-0.331512	0.812949	-0.327547
162W	15.8557	14.6877	0.109784	0.303449	0.110395
163F	1471.93	1340.58	0.308851	0.766696	0.134847
163I	443682	443820	-0.129115	0.284783	-0.000447177
163L	195.671	175.303	0.160246	0.448627	0.15858
163M	192.315	201.507	-0.0712252	0.0942874	-0.0673621
163N	1004.23	1122.01	-0.323142	0.802878	-0.159998
163S	201.108	231.556	-0.211833	0.571134	-0.203396
163T	994.679	1081.82	-0.218464	0.592243	-0.121158
163V	2049.16	1795.6	0.545653	0.905696	0.190567
163Y	55.9854	64.9892	-0.15653	0.37555	-0.21515
164D	11.8697	14.1858	-0.134074	0.300829	-0.257167
164E	1890.79	1879.27	0.019994	0.0245148	0.00881889
164G	12.8548	32.2667	-0.575781	0.899052	-1.32774
164I	3105.69	3072.75	0.0393408	0.0651869	0.0153802
164K	433935	433860	0.0355871	0.0556595	0.000250446
164L	71.6551	34.8829	0.520352	0.896728	1.03855
164M	23.3985	18.7128	0.109364	0.302195	0.322391
164N	2708.75	3051.83	-0.414246	0.871943	-0.172047
164Q	759.336	771.555	-0.0432412	0.0254579	-0.0230305
164R	5419.31	5182.12	0.239748	0.639494	0.0645646
164S	48.0249	28.579	0.35843	0.836547	0.748827
164T	836.95	690.879	0.487054	0.877621	0.27671
164V	18.121	25.6995	-0.216564	0.586279	-0.504076
164Y	52.9836	36.2757	0.394957	0.86952	0.546541
165A	167.732	178.198	-0.0756654	0.108153	-0.0873208
165D	3554.6	3429.33	0.14873	0.414761	0.0517618
165E	443763	443131	0.47909	0.874019	0.00205642
165G	863.409	1343.04	-0.943323	0.919161	-0.637385
165K	271.571	381.941	-0.481024	0.892247	-0.492022
165Q	155.055	171.352	-0.15377	0.366054	-0.144185
165R	37.3554	36.3692	0.0231319	0.0296871	0.0385996
165V	780.896	852.342	-0.192182	0.503929	-0.126302
166A	129.591	158.03	-0.234894	0.6405	-0.286228
166D	446176	445492	0.593998	0.906821	0.00221382
166E	1335.02	1664.73	-0.626231	0.915593	-0.318428
166G	342.919	444.395	-0.401915	0.868421	-0.373973
166H	61.6911	89.9333	-0.447549	0.882642	-0.543793
166K	12.2652	13.6223	-0.101996	0.195667	-0.151393
166N	308.716	354.448	-0.214136	0.578559	-0.199295
166R	28.9826	26.8223	0.0635858	0.142786	0.111757
166V	972.486	1052.46	-0.24894	0.676534	-0.114022
166X	13.2149	11.3521	0.152564	0.426005	0.219209
166Y	456.097	522.484	-0.293324	0.761551	-0.196044
167C	709.243	885.116	-0.459212	0.885852	-0.319586
167D	373.41	411.637	-0.176641	0.447529	-0.140612
167E	21.8881	10.4717	0.544471	0.90549	1.06365
167F	1338.65	1279.15	0.123052	0.341611	0.0655929
167H	811.911	907.3	-0.287723	0.752574	-0.160259
167I	71.7397	104.787	-0.426035	0.875642	-0.546611
167K	10.4463	18.2927	-0.34637	0.829896	-0.808269
167L	34.8667	42.5275	-0.223666	0.608173	-0.286545
167N	678.619	840.195	-0.464415	0.887223	-0.308123
167S	116.712	145.912	-0.263839	0.709229	-0.322139
167X	10.7588	10.4906	0.0272094	0.0372261	0.0364246
167Y	444063	443479	0.434911	0.874951	0.00190088
168F	808.64	769.233	0.102184	0.280151	0.0720774
168G	13.0789	20.9731	-0.240138	0.654553	-0.681298
168I	10.9201	25.5499	-0.684894	0.904366	-1.22633
168L	442990	442683	0.353631	0.830773	0.00099993
168M	2239.09	2300.29	-0.115696	0.241138	-0.0389033
168Q	16.0098	20.6911	-0.151705	0.359015	-0.370049
168R	20.9233	17.9063	0.175477	0.492644	0.224647
168S	845.352	787.699	0.195025	0.544428	0.101907
168V	903.776	1013.23	-0.310553	0.786669	-0.164919
168W	348.748	327.943	0.122151	0.339073	0.0887389
168X	12.5748	11.9534	0.0376696	0.0608481	0.0731123
168Y	9.9783	20.5356	-0.614076	0.914413	-1.04126
169A	282.612	273.496	0.056561	0.117955	0.0473066
169C	1239.38	1342.97	-0.311041	0.787328	-0.115811
169D	1850.06	1695.89	0.346289	0.82166	0.125531
169E	14.9867	21.7219	-0.295618	0.765116	-0.535466
169G	443585	443572	0.0175167	0.0208022	4.47041e-05
169R	398.283	430.713	-0.159968	0.387533	-0.112935
169S	1986.64	2025.77	-0.0804553	0.123604	-0.0281349
169V	263.318	288.98	-0.155441	0.37179	-0.134165
169Y	21.2634	7.12132	0.638763	0.904143	1.57815
16A	440.692	577.71	-0.602777	0.910932	-0.390574
16C	231.37	219.114	0.0760453	0.188886	0.0785175
16F	712.201	776.102	-0.211833	0.571135	-0.123961
16P	1980.43	2234.63	-0.526022	0.900676	-0.174224
16S	441610	441030	0.619561	0.90672	0.00189618
16T	4334.25	4335.7	-0.00219649	0.0023272	-0.00048213
16V	19.2737	20.3336	-0.0386107	0.0181834	-0.0772366
16Y	531.746	651.376	-0.426031	0.87564	-0.292753
170A	440610	439919	0.416183	0.876236	0.00226429
170D	2352.75	2580.44	-0.321718	0.801115	-0.13327
170E	29.4137	68.8115	-0.649012	0.910535	-1.22616
170G	544.903	498.627	0.199444	0.555169	0.12804
170N	12.9688	6.61392	0.493249	0.88098	0.971466
170P	283.739	313.286	-0.17406	0.438108	-0.142918
170S	617.377	684.36	-0.231993	0.632436	-0.148602
170T	2169.4	2409.84	-0.40563	0.869485	-0.151644
170V	2644.14	2769.28	-0.222779	0.605495	-0.0667165
171F	1396.73	1386.97	0.0243277	0.0318056	0.0101177
171I	442004	441617	0.262664	0.681547	0.00126634
171K	18.6247	11.5002	0.326379	0.794896	0.695561
171L	173.453	171.901	0.0113351	0.0129355	0.0129649
171M	473.864	505.142	-0.142522	0.328368	-0.0922159
171N	1389.34	1591.03	-0.389573	0.864231	-0.195562
171S	327.682	293.524	0.193875	0.541576	0.158815
171T	1415.07	1517.67	-0.193689	0.509292	-0.100985
171V	2627.71	2736.74	-0.197514	0.522774	-0.0586532
171Y	21.6945	12.3798	0.519206	0.896126	0.809341
17C	621.188	712.921	-0.378398	0.858588	-0.198712
17F	434996	432196	2.15261	1	0.00931597
17H	18.0519	27.4288	-0.228967	0.623806	-0.603538
17I	1069.84	1607.71	-1.15251	0.960644	-0.587613
17L	6425.17	8492.24	-2.28198	1	-0.40241
17N	18.7048	22.0846	-0.0932014	0.166085	-0.239635
17R	22.4522	16.6068	0.283989	0.720712	0.43508
17S	1632.58	1771.63	-0.335678	0.817814	-0.117923
17T	7.93498	17.245	-0.458692	0.885715	-1.11988
17V	344.338	401.049	-0.32053	0.799634	-0.219951
17Y	4706.95	4598.45	0.163736	0.458869	0.0336443
18C	409.019	456.566	-0.226031	0.615221	-0.158654
18F	430482	430316	0.0972734	0.264296	0.000554428
18H	34.8528	35.0268	-0.00406068	0.00154477	-0.00718449
18I	4731.22	4902.82	-0.202088	0.538598	-0.0514001
18L	6793.34	6139.46	0.857865	0.945533	0.146008
18N	12.6098	23.8806	-0.441766	0.880873	-0.921298
18P	12.1199	14.3515	-0.113282	0.233203	-0.243828
18S	2284.72	2958.37	-1.2196	0.928795	-0.372784
18T	30.8369	43.0961	-0.357225	0.841309	-0.482901
18V	378.903	418.405	-0.203501	0.543421	-0.143069
18Y	4700.66	4546.25	0.208576	0.576237	0.0481863
19A	241.296	269.133	-0.188937	0.492291	-0.157514
19C	2295.28	2063.61	0.486606	0.877394	0.153503
19D	1428.53	1375.88	0.111468	0.308431	0.0541837
19F	25.5505	33.6761	-0.258002	0.697051	-0.398371
19G	442428	442742	-0.307669	0.782724	-0.00102182
19R	168.584	191.649	-0.190691	0.498599	-0.184999
19S	2007.27	1953.18	0.110803	0.306473	0.0394159
19V	996.03	990.864	0.0156095	0.0181637	0.00750263
20A	197.563	198.034	-0.00333857	0.00181855	-0.00343197
20H	2492.48	2201.48	0.553625	0.906571	0.179112
20L	1627.8	1484.17	0.314552	0.776433	0.133264
20P	442870	443501	-0.694284	0.906562	-0.00205499
20Q	18.3649	25.9696	-0.229025	0.623974	-0.499875
20R	285.439	260.677	0.165652	0.464466	0.130917
20S	1409.74	1317.18	0.267148	0.689683	0.0979761
20T	889.079	833.266	0.180863	0.507567	0.0935345
20Y	38.7619	10.6641	0.649124	0.902315	1.86187
21C	54.7438	63.6401	-0.150346	0.354418	-0.217241
21E	93.7165	126.177	-0.379707	0.85937	-0.429074
21G	213.069	274.362	-0.40713	0.869909	-0.364759
21H	33.458	60.8775	-0.455065	0.884752	-0.86356
21L	2110.7	1854.76	0.534562	0.902915	0.186489
21P	324.364	386.311	-0.299506	0.770999	-0.25215
21Q	3531.11	3509.96	0.0409002	0.069375	0.00866804
21R	442948	443010	-0.0913285	0.159782	-0.000201857
21S	32.7074	34.9313	-0.0548181	0.0491826	-0.0949021
21W	7.60954	19.5963	-0.587763	0.904265	-1.3647
22A	21.7314	19.6774	0.058527	0.124764	0.143244
22E	7.51944	16.4836	-0.606856	0.912408	-1.13233
22F	30.7323	23.58	0.267624	0.690551	0.382191
22I	2020.62	2252.44	-0.476588	0.890761	-0.156691
22K	1135.84	1341.59	-0.428865	0.876588	-0.240175
22L	3475.25	3309.42	0.399027	0.871539	0.0705384
22M	438956	438204	0.662209	0.899923	0.00247408
22N	26.0518	33.1372	-0.181395	0.464908	-0.347068
22R	275.168	351.419	-0.401391	0.868267	-0.352879
22S	17.3576	21.9502	-0.234529	0.639501	-0.33867
22T	1717.71	1987.69	-0.552087	0.895204	-0.2106
22V	2043.87	2152.26	-0.227145	0.618499	-0.0745488
22W	30.7172	41.2016	-0.337376	0.819771	-0.423653
23D	29.3307	16.7182	0.365691	0.84488	0.81099
23E	3117.56	3332.9	-0.378418	0.8586	-0.0963625
23I	39.2759	48.342	-0.225317	0.613109	-0.299635
23K	435654	435072	0.787979	0.930219	0.0019262
23L	59.6241	24.5586	0.552372	0.906487	1.27967
23M	3263.91	3743.92	-0.728093	0.907329	-0.197948
23N	1897.67	1944.65	-0.106969	0.212292	-0.0352802
23P	18.6717	17.0929	0.104817	0.288379	0.127458
23Q	480.263	505.188	-0.125379	0.272693	-0.0729966
23R	3601.42	3509.82	0.167953	0.471156	0.0371665
23S	112.07	127.182	-0.188413	0.490402	-0.182494
23T	752.938	751.606	0.00435044	0.00637168	0.00255301
23V	48.6918	43.87	0.0892821	0.237065	0.150445
23W	19.829	12.5524	0.318385	0.782682	0.659645
23Y	14.1766	14.2993	-0.00653572	0.000749926	-0.0124301
24A	24.0131	23.4712	0.0154736	0.0179804	0.032932
24E	406.867	361.601	0.219615	0.599926	0.170161
24H	5187.21	4591.09	0.774513	0.933473	0.176119
24I	8.47555	19.3057	-0.590567	0.905579	-1.18765
24K	854.379	850.228	0.0115405	0.0131699	0.00702768
24L	3448.79	3364.44	0.132171	0.367227	0.0357226
24N	114.262	105.842	0.106237	0.292745	0.110435
24P	369.152	414.638	-0.194263	0.511326	-0.167637
24Q	436596	437456	-0.750408	0.901599	-0.00284057
24R	2258	2150.77	0.196189	0.547296	0.0701921
24Y	33.3622	33.5762	-0.0073047	0.000550302	-0.00922459
25C	1667.31	1458.55	0.526414	0.89968	0.192983
25D	174.732	181.6	-0.0548003	0.0491408	-0.0556225
25F	2594.95	2168.7	0.740231	0.931239	0.258879
25H	2365.81	2004.34	0.750274	0.936727	0.239206
25I	130.902	146.87	-0.152568	0.36195	-0.166049
25K	21.3965	12.9117	0.327206	0.7961	0.728697
25L	33.1379	25.067	0.240743	0.641362	0.402694
25N	2321.84	1964.81	0.722477	0.913182	0.240875
25S	322.115	242.928	0.511767	0.891976	0.407047
25Y	439704	441188	-1.58029	0.999944	-0.00485899
26H	14.2382	31.5056	-0.498497	0.89849	-1.14584
26I	1595.35	1798.38	-0.442256	0.881027	-0.172824
26L	446192	445927	0.262271	0.680836	0.000856669
26P	483.758	477.48	0.0239832	0.0311933	0.018843
26Q	910.593	918.627	-0.0212488	0.00202811	-0.0126731
26R	281.833	233.34	0.293047	0.73773	0.272405
26S	31.0351	35.4425	-0.0824038	0.130001	-0.191582
26V	246.799	291.46	-0.286654	0.750809	-0.239964
27E	2801.71	2736.1	0.122948	0.341319	0.0341834
27I	34.0125	31.227	0.0740243	0.181355	0.123275
27K	436534	437158	-0.519919	0.901494	-0.00206097
27L	47.4948	34.3921	0.228807	0.618456	0.465691
27M	3966.33	3830.35	0.216507	0.59343	0.0503271
27N	1323.29	1268.45	0.156346	0.437142	0.0610686
27P	14.8462	13.2225	0.126468	0.351202	0.167097
27Q	640.989	549.838	0.32972	0.799695	0.221292
27R	2737.2	2615.36	0.196481	0.548007	0.0656922
27S	16.7568	15.0211	0.0887617	0.235233	0.157757
27T	846.309	822.004	0.0850719	0.222068	0.0420393
27V	40.7553	38.8927	0.0512153	0.100145	0.0674853
27W	43.2117	37.0408	0.155091	0.433445	0.222305
27Y	69.411	26.453	0.606601	0.907173	1.39173
28A	2140.54	2215.27	-0.192306	0.504369	-0.0495094
28D	22.7972	22.9978	-0.00599048	0.00089133	-0.0126394
28I	1554.92	1565.41	-0.0268583	0.00539179	-0.00969963
28K	899.727	856.411	0.142621	0.397007	0.0711835
28L	11.7678	15.8549	-0.314115	0.791418	-0.430084
28M	14.9376	30.2812	-0.801329	0.90776	-1.01948
28N	9.58883	15.7584	-0.448305	0.882865	-0.716697
28P	256.14	307.966	-0.275978	0.732376	-0.265834
28Q	128.244	139.914	-0.135532	0.305556	-0.125652
28R	451.64	487.652	-0.159454	0.385732	-0.110679
28S	2372.51	2411.64	-0.0921521	0.162554	-0.0235982
28T	441989	441775	0.263642	0.683321	0.000700119
29E	1470.16	1359.81	0.259185	0.67524	0.112565
29G	18.9645	6.42682	0.71914	0.909643	1.56112
29I	2093.58	2381.45	-0.543673	0.896492	-0.185873
29K	440211	439852	0.372404	0.851975	0.00117493
29L	14.7124	16.7369	-0.118936	0.251746	-0.185996
29M	14.506	9.93155	0.278724	0.710906	0.546554
29N	1673.78	1620.45	0.118423	0.328527	0.0467217
29P	29.4098	26.8102	0.106068	0.292231	0.133515
29Q	737.436	574.484	0.504135	0.887436	0.360253
29R	2365.78	2698.28	-0.657333	0.907585	-0.189722
29S	23.0787	24.1814	-0.0364526	0.0152199	-0.0673348
29T	532.672	512.11	0.079368	0.201217	0.0567943
29Y	53.883	57.0279	-0.0615215	0.0662148	-0.081838
2C	76.2919	85.2177	-0.113574	0.234167	-0.159622
2F	441432	441611	-0.0877521	0.14778	-0.000586947
2G	14.5691	18.112	-0.212612	0.573654	-0.314035
2I	1105.3	1045.92	0.163677	0.458697	0.0796579
2L	4995.93	4868.99	0.100999	0.276383	0.0371304
2S	268.176	281.053	-0.074435	0.104262	-0.0676633
2V	358.649	328.253	0.169097	0.474459	0.127768
2Y	1601.76	1604.08	-0.00570354	0.000982937	-0.00208091
30F	27.7167	27.829	-0.00478604	0.00127732	-0.00583284
30H	26.0941	30.2942	-0.160912	0.390851	-0.21532
30I	1108.14	1003.6	0.27784	0.70927	0.142955
30L	446912	447063	-0.186245	0.482557	-0.000486497
30P	427.66	417.695	0.0475207	0.0885404	0.0340124
30Q	587.959	519.425	0.251264	0.660829	0.178802
30R	194.557	216.139	-0.137072	0.310559	-0.151765
30T	29.4706	32.2708	-0.0675632	0.0832912	-0.130952
30V	315.991	274.639	0.239959	0.639889	0.202346
30Y	103.631	119.305	-0.22324	0.606886	-0.203197
31C	10.9472	13.7477	-0.184513	0.476268	-0.32863
31F	2112.78	2086.81	0.0592659	0.127352	0.0178418
31I	62.7147	65.3052	-0.0500133	0.0384094	-0.0583958
31L	439799	440147	-0.51869	0.901574	-0.00114247
31M	3664.67	3472.63	0.408585	0.874909	0.0776565
31Q	18.1812	29.6198	-0.354959	0.839028	-0.704116
31R	19.6223	9.93762	0.742068	0.932604	0.981524
31S	2505.15	2365.35	0.234282	0.6291	0.0828419
31T	12.439	20.9585	-0.414802	0.872107	-0.752657
31V	569.467	488.349	0.31927	0.784091	0.221699
31W	533.862	535.152	-0.00568349	0.000989375	-0.00348261
31Y	24.5938	22.7607	0.0569325	0.119234	0.11175
32A	455.642	440.49	0.0709359	0.169846	0.0487921
32D	4931.93	4936.01	-0.00592649	0.000911347	-0.00119309
32E	438073	437647	0.311152	0.770685	0.00140515
32G	1889	1899.36	-0.0201316	0.00155444	-0.00789361
32K	1122.61	1291.59	-0.515083	0.901623	-0.202294
32L	12.1553	23.5431	-0.604564	0.911605	-0.953714
32Q	243.354	336.989	-0.495733	0.897566	-0.469645
32R	14.1052	18.5535	-0.207175	0.555792	-0.39546
32S	13.6309	11.9111	0.115208	0.319323	0.19457
32V	2264.39	2327.19	-0.117059	0.245605	-0.0394693
32Y	28.9912	39.7654	-0.262027	0.705529	-0.455901
33A	222.878	258.241	-0.230038	0.626879	-0.212464
33D	3117.23	3062.87	0.104063	0.286045	0.0253804
33E	441805	441573	0.231264	0.623262	0.000759981
33G	1000.44	1124.44	-0.346487	0.830024	-0.168565
33K	1073.6	1093.64	-0.0591051	0.0598197	-0.0266882
33Q	121.985	104.964	0.185189	0.519218	0.216801
33R	172.821	177.334	-0.0389174	0.0186208	-0.0371853
33S	10.9101	12.6332	-0.143926	0.332996	-0.211547
33T	23.5112	4.045	1.32749	0.989593	2.53914
33V	1589.84	1745.13	-0.299376	0.770804	-0.134458
33Y	27.1949	24.9056	0.125584	0.348725	0.126868
34A	3733.62	3544.01	0.306688	0.762869	0.0751922
34D	535.028	604.554	-0.208705	0.560873	-0.176257
34E	36.9767	27.2341	0.295098	0.741579	0.441204
34F	720.495	655.643	0.260524	0.677668	0.136077
34G	361.922	355.76	0.0287576	0.0403365	0.0247778
34I	1137.97	1100.24	0.109453	0.302462	0.0486484
34L	458.074	441.471	0.0822252	0.211725	0.0532633
34S	15.517	15.5486	-0.00260579	0.00214467	-0.00293078
34V	442778	442965	-0.1999	0.531074	-0.00060744
35A	318.153	272.62	0.283942	0.720626	0.222832
35D	2268.75	2341.84	-0.130118	0.288028	-0.0457437
35E	441014	440947	0.0566422	0.118234	0.00021845
35G	1280.4	1368.5	-0.186397	0.483112	-0.0960007
35I	19.1156	28.3046	-0.276102	0.7326	-0.56629
35K	747.104	790.188	-0.1522	0.360697	-0.0808872
35L	11.1625	15.363	-0.223323	0.607137	-0.460799
35Q	186.474	172.825	0.116014	0.321644	0.109665
35R	9.54365	18.1106	-0.828588	0.915729	-0.924222
35S	12.7993	15.8265	-0.20919	0.562485	-0.306273
35V	3518.98	3371.47	0.285742	0.723997	0.0617783
35Y	13.9088	17.415	-0.222071	0.603345	-0.32433
36A	267.408	308.687	-0.218126	0.591184	-0.207101
36C	1061.44	1092.94	-0.095159	0.172679	-0.0421929
36D	651.808	726.738	-0.256272	0.693289	-0.156987
36E	19.3281	6.61375	0.668229	0.898746	1.54716
36F	21.0214	21.3332	-0.0172027	0.000619504	-0.0212468
36G	446198	446030	0.266665	0.688805	0.000542373
36R	137.934	137.4	0.00516205	0.00701516	0.00560302
36S	694.717	727.063	-0.115719	0.241216	-0.0656546
36V	813.491	813.83	-0.00127306	0.00278	-0.000601528
37A	724.696	682.754	0.144359	0.402034	0.0860105
37C	50.5495	55.2548	-0.111474	0.227237	-0.128403
37F	33.339	34.8125	-0.0344704	0.0127597	-0.0623932
37K	18.5796	14.7231	0.216616	0.59366	0.335634
37L	2216.62	2066.08	0.333565	0.805029	0.101464
37M	20.6208	23.4211	-0.0782955	0.116584	-0.183712
37P	702.615	711.908	-0.0354236	0.0139117	-0.0189567
37Q	14.8144	23.9355	-0.436997	0.879322	-0.692151
37R	147.155	163.212	-0.172958	0.434094	-0.149413
37S	441403	440844	0.578854	0.906481	0.00182833
37T	3885.54	4603.54	-0.939293	0.919285	-0.244628
37V	11.0458	11.5735	-0.0329187	0.0109821	-0.0673369
37W	244.567	248.516	-0.0308357	0.00882734	-0.0231117
38C	438905	438683	0.1687	0.473311	0.000727433
38F	630.126	673.5	-0.144579	0.335153	-0.0960381
38G	676.853	667.686	0.0355774	0.0556357	0.019672
38H	53.5913	9.43062	0.834422	0.941836	2.50657
38L	24.991	31.6623	-0.267212	0.71593	-0.341357
38R	2751.52	2404.06	0.573883	0.906532	0.194757
38S	3734.77	3470.78	0.469506	0.871244	0.10576
38V	199.678	201.475	-0.0145179	0.000139454	-0.0129199
38W	599.595	742.706	-0.554004	0.895088	-0.308805
38Y	1797.4	2406.19	-0.975661	0.930254	-0.420841
39A	2491.72	2449.39	0.0994357	0.271359	0.0247181
39E	31.7155	13.9007	0.50196	0.886124	1.19003
39I	73.4983	50.3729	0.425554	0.876305	0.545064
39K	1408.01	1137.76	0.703725	0.897823	0.307454
39L	51.2519	65.1091	-0.278857	0.737506	-0.345253
39M	4792.65	4154.9	0.585111	0.906539	0.20601
39P	423.302	453.723	-0.137938	0.313374	-0.100123
39R	994.853	878.501	0.354728	0.832107	0.17944
39S	4803.35	4680.39	0.170265	0.477823	0.0374104
39T	434675	435903	-0.84705	0.927273	-0.00407254
39V	34.4105	20.5307	0.359736	0.838085	0.745065
39Y	26.3981	20.9953	0.163554	0.458335	0.330372
3C	732.71	745.907	-0.0382375	0.0176513	-0.0257533
3F	435599	435649	-0.0110231	3.27773e-05	-0.000165747
3G	11.0849	12.4339	-0.126525	0.276403	-0.165691
3H	6.75904	23.8262	-0.805315	0.908042	-1.81766
3I	2172.62	2111.62	0.0981538	0.267186	0.041088
3L	5212.74	5037.43	0.12338	0.342533	0.0493543
3R	23.5444	10.3624	0.71256	0.903496	1.18402
3S	1927.94	1935.68	-0.00987266	0.000118693	-0.00578416
3V	511.731	572.959	-0.158511	0.382436	-0.163047
3Y	3646.82	3751.59	-0.111296	0.226648	-0.040865
40A	315.83	420.739	-0.54213	0.896834	-0.413775
40C	1365.49	1826.44	-1.01943	0.949383	-0.419617
40D	421.33	771.232	-0.992826	0.941246	-0.872216
40F	20.6277	23.9758	-0.180314	0.460954	-0.216996
40G	446020	444577	1.22184	0.972445	0.00467577
40R	138.603	221.902	-0.605556	0.911961	-0.678965
40S	799.574	1183.06	-1.00722	0.946903	-0.565224
40V	667.745	753.911	-0.325366	0.805595	-0.175098
41A	25.4332	14.6534	0.575252	0.90651	0.795478
41D	19.9554	23.3482	-0.0911583	0.159211	-0.226532
41E	3623.47	3728.79	-0.165216	0.406127	-0.041335
41G	54.4474	22.2031	0.654503	0.901347	1.2941
41H	10.6854	13.2411	-0.266285	0.714115	-0.309389
41I	2294.39	1951.3	0.587262	0.906591	0.233679
41K	435012	436340	-0.694463	0.906611	-0.00439566
41L	20.6769	15.7578	0.219289	0.599247	0.391948
41M	12.782	12.1341	0.0325292	0.0484672	0.0750511
41N	2632.79	2916.27	-0.575311	0.898877	-0.147532
41Q	340.618	279.961	0.340441	0.814173	0.282931
41R	4663.74	3611.69	1.20533	0.958284	0.368812
41S	16.7448	23.716	-0.300464	0.772416	-0.502152
41T	704.164	559.914	0.520859	0.896989	0.330705
41X	8.77726	9.8066	-0.127632	0.279984	-0.159982
41Y	19.143	17.5757	0.0682578	0.159908	0.123238
42C	588.975	562.712	0.112174	0.310511	0.0658086
42F	427745	430296	-1.44901	0.992135	-0.00857966
42H	15.7731	24.2933	-0.290092	0.75642	-0.623096
42I	3145.68	2604.49	0.922348	0.946179	0.272372
42L	5679.06	5016.9	0.850915	0.944533	0.178855
42N	17.7614	27.4147	-0.253581	0.687296	-0.626209
42S	5019.54	4053.37	1.3824	0.98514	0.308435
42T	42.7546	43.0801	-0.00867267	0.000284759	-0.0109424
42V	587.815	539.089	0.190448	0.532925	0.124838
42X	8.74304	10.5165	-0.198688	0.526869	-0.266454
42Y	6987.72	6656.31	0.461773	0.870496	0.0701007
43A	126.017	171.446	-0.351872	0.835823	-0.444142
43C	28.3089	31.5257	-0.111088	0.225961	-0.155276
43D	168.049	188.15	-0.184105	0.474788	-0.163001
43E	405.162	592.314	-0.704167	0.909104	-0.547862
43G	446504	446130	0.450734	0.871527	0.00120796
43L	15.6141	14.3315	0.0862858	0.226432	0.12366
43R	761.824	825.903	-0.211915	0.571401	-0.116516
43S	12.4365	15.704	-0.231292	0.630452	-0.336552
43V	777.467	820.995	-0.153982	0.366779	-0.0785917
43W	13.1338	13.0977	0.00255273	0.00506303	0.00396683
43X	9.15624	9.35452	-0.0183477	0.000933702	-0.0309078
44C	1431.18	1233.89	0.427912	0.876076	0.213998
44D	226.774	217.74	0.0708539	0.169542	0.0586491
44F	4431.96	3640.34	0.982279	0.969086	0.283871
44H	1473.16	1097.71	0.938641	0.941646	0.424418
44I	206.147	211.381	-0.0371116	0.0161028	-0.0361717
44K	10.2767	18.8997	-0.412449	0.871419	-0.878984
44L	64.9512	71.9685	-0.122442	0.263161	-0.148008
44N	1045.9	927.266	0.346373	0.821765	0.173688
44R	8.41345	16.1659	-0.362102	0.845992	-0.94218
44S	193.055	163.869	0.265518	0.686722	0.236464
44V	11.1795	13.2305	-0.112415	0.230344	-0.243014
44Y	440079	441729	-1.16087	0.962788	-0.00539716
45C	8.21172	12.5178	-0.322082	0.80157	-0.608224
45F	1160.98	1263.34	-0.278842	0.737478	-0.121905
45I	444125	443805	0.359975	0.838365	0.00104
45L	372.752	377.023	-0.0242899	0.00364	-0.0164348
45M	345.155	293.821	0.292359	0.736435	0.232306
45N	645.625	684.332	-0.117709	0.247736	-0.0839999
45S	222.603	234.041	-0.076177	0.109781	-0.0722863
45T	1301.57	1251.69	0.133432	0.370783	0.0563734
45V	1616.21	1826.3	-0.558613	0.895109	-0.176309
45Y	30.4431	39.484	-0.177497	0.450658	-0.375154
46C	14.0764	14.895	-0.0368117	0.0156982	-0.0815499
46F	1737.93	1702.54	0.0931648	0.250511	0.0296817
46H	1677.71	1825.24	-0.351498	0.83543	-0.121591
46I	2513.7	2381.96	0.220126	0.600978	0.0776634
46L	442525	442640	-0.112139	0.229434	-0.000374158
46P	520.967	470.04	0.233449	0.627494	0.148407
46Q	38.6798	24.5445	0.368489	0.847923	0.656177
46R	280.861	300.271	-0.106628	0.211153	-0.0964073
46S	44.6239	38.3849	0.135529	0.376717	0.217277
46V	405.217	387.646	0.0772148	0.193236	0.0639549
46Y	12.9826	12.6149	0.0260566	0.0350025	0.0414489
47C	440146	440312	-0.21441	0.579439	-0.000543426
47F	1526.06	1658.1	-0.331211	0.812593	-0.119724
47G	283.887	336.082	-0.26725	0.716006	-0.243495
47H	51.4422	29.343	0.429119	0.875926	0.809934
47I	15.8818	18.1276	-0.167353	0.413791	-0.190811
47L	87.3811	90.301	-0.0391964	0.0190198	-0.0474208
47R	1728.06	1875.39	-0.332534	0.814151	-0.118034
47S	2888.47	2668.72	0.4584	0.870581	0.114156
47V	181.285	183.178	-0.0174563	0.000683616	-0.0149918
47W	430.049	358.466	0.330251	0.800445	0.262662
47Y	1801.8	1664.96	0.347835	0.823603	0.113949
48A	829.606	841.058	-0.0322614	0.010272	-0.0197788
48C	49.3666	48.5151	0.0165922	0.019489	0.0251015
48D	529.691	463.892	0.255866	0.669218	0.191362
48F	2114.04	1991.91	0.241312	0.642431	0.0858509
48G	262.14	273.822	-0.0733868	0.100974	-0.0629002
48I	2087.57	1886	0.436629	0.874597	0.14649
48L	329.231	328.765	0.00261772	0.00510783	0.0020406
48S	135.508	136.819	-0.0147214	0.000163802	-0.0138977
48V	443073	443371	-0.34211	0.825159	-0.000968595
49F	39.239	28.545	0.430058	0.875796	0.459052
49H	20.9658	21.0673	-0.00395232	0.00158587	-0.0069632
49I	3643.8	3397.26	0.388543	0.865622	0.10107
49L	443188	443780	-0.583596	0.902341	-0.0019231
49M	31.7768	12.4243	0.573788	0.906533	1.35481
49P	905.498	778.77	0.394789	0.869427	0.217516
49Q	1293.53	1041.82	0.681649	0.896121	0.312199
49R	174.067	230.179	-0.445369	0.881991	-0.403111
49S	10.9442	11.5293	-0.0440848	0.026932	-0.0751453
49T	25.7438	18.8337	0.332664	0.8038	0.450909
49V	329.483	315.483	0.0782345	0.19702	0.0626449
4F	426.016	404.484	0.0938193	0.252742	0.0748271
4I	445451	445831	-0.336869	0.81919	-0.0012294
4L	210.029	165.694	0.384841	0.862965	0.34207
4M	166.194	133.307	0.311655	0.771548	0.318115
4N	470.574	410.624	0.293384	0.738363	0.196604
4R	33.5512	36.8259	-0.128795	0.283747	-0.134356
4S	154.191	120.688	0.318716	0.783208	0.353437
4T	1952.9	1821.34	0.214891	0.590002	0.100614
4V	975.05	907.912	0.153602	0.429062	0.102923
4Y	24.9676	30.3183	-0.112605	0.23097	-0.280131
50A	709.828	617.833	0.363031	0.841895	0.200252
50D	442172	442707	-0.654446	0.908592	-0.0017457
50E	1440.33	1376.69	0.163479	0.458116	0.0651941
50F	10.2033	7.52519	0.255858	0.669203	0.439235
50G	1109.96	1014.11	0.284025	0.72078	0.130283
50H	197.433	149.349	0.471552	0.871673	0.402673
50N	1149.02	1035.19	0.338896	0.812155	0.150503
50R	27.8621	36.8973	-0.169071	0.419989	-0.40521
50S	26.1211	24.2544	0.0897543	0.238725	0.10697
50T	218.206	230.931	-0.105548	0.207554	-0.0817683
50V	1063.37	1026.79	0.116597	0.323316	0.050499
50Y	1428.94	1314.33	0.298039	0.747074	0.120614
51C	2636.75	2449.49	0.380105	0.859145	0.106278
51D	407.576	421.213	-0.0728956	0.0994452	-0.0474835
51E	23.3532	10.7168	0.527168	0.900016	1.12375
51F	3698.35	3626.05	0.147666	0.411652	0.0284805
51H	1390.87	1390.99	-0.000294709	0.00329618	-0.000121681
51I	105.81	84.3798	0.239801	0.639594	0.326507
51K	26.8848	31.3751	-0.123817	0.267626	-0.222831
51L	208.619	200.977	0.0519653	0.102583	0.0538424
51M	165.353	174.762	-0.0915524	0.160535	-0.0798425
51N	2661.31	2701.32	-0.0708147	0.0930343	-0.0215248
51Q	22.7111	29.8707	-0.150078	0.353512	-0.395331
51S	568.665	539.135	0.132342	0.367709	0.0769323
51V	32.7174	24.096	0.299615	0.750002	0.441266
51Y	436811	437098	-0.30579	0.780096	-0.000946574
52A	566.689	616.069	-0.218546	0.5925	-0.120533
52C	27.9745	25.2279	0.108923	0.300875	0.149096
52D	437285	437582	-0.402877	0.8687	-0.000981534
52E	3221.93	3213.51	0.0152793	0.0177182	0.00377803
52F	17.4635	14.1945	0.241233	0.642282	0.299009
52G	2438.04	2356.09	0.164214	0.460269	0.0493218
52H	201.327	192.256	0.0680871	0.159277	0.0665091
52I	180.669	182.462	-0.016018	0.000363202	-0.0142454
52K	17.0536	20.2399	-0.122511	0.263387	-0.247127
52L	11.3144	11.4335	-0.00816396	0.00038221	-0.0151075
52N	1035.33	897.185	0.370992	0.850541	0.206611
52S	27.8214	16.6731	0.559245	0.906756	0.738673
52V	3686.9	3527.01	0.293049	0.737734	0.0639654
52Y	1016.09	1032.48	-0.0526571	0.0441788	-0.0230829
53C	40.7255	12.88	0.74807	0.935946	1.66081
53D	2389.66	2220.99	0.394555	0.869299	0.105603
53F	16.7331	16.7095	0.00122301	0.00419281	0.00203189
53H	400.583	423.747	-0.125015	0.27151	-0.0811001
53I	5438.42	4392.43	1.48776	0.999927	0.308167
53K	2463.68	2291.92	0.359749	0.8381	0.104257
53M	12.8101	14.264	-0.0819622	0.128546	-0.15509
53N	433133	434758	-2.01852	1	-0.00540253
53P	13.9173	12.2945	0.122601	0.340344	0.178872
53R	28.0973	15.6043	0.524685	0.898879	0.848488
53S	2322.32	2219.59	0.179675	0.504316	0.0652786
53T	610.14	591.45	0.0805223	0.205478	0.0448846
53V	18.1729	16.2612	0.0819487	0.210714	0.160358
53X	8.0423	8.64623	-0.0584194	0.0580649	-0.104463
53Y	2923.44	2811.26	0.228019	0.616903	0.0564511
54F	39.0862	37.8955	0.0357246	0.0559973	0.0446316
54I	439076	439529	-0.441896	0.880913	-0.00148778
54K	1630.02	1396.15	0.562647	0.906754	0.223438
54L	3549.04	3685.3	-0.251454	0.682432	-0.0543551
54M	1911.23	1820.45	0.212503	0.584867	0.0702104
54N	59.3501	34.1024	0.412604	0.875758	0.799377
54R	262.916	199.643	0.453572	0.871069	0.397181
54S	19.1805	17.8575	0.0604057	0.131374	0.10311
54T	1737.78	1586.32	0.376517	0.855949	0.131562
54V	1224.19	1196.99	0.0743684	0.182638	0.0324215
54X	13.6495	14.3741	-0.0580963	0.0572392	-0.0746227
54Y	33.188	41.6444	-0.133705	0.299635	-0.327461
55A	463.252	445.298	0.0845736	0.220271	0.057027
55C	16.556	15.6533	0.0497408	0.0954403	0.0808905
55D	436285	436031	0.226907	0.614698	0.000838081
55E	3112.07	2765.08	0.480201	0.874458	0.170553
55F	24.5888	37.749	-0.370024	0.852759	-0.618441
55G	1906.26	2047.68	-0.323072	0.80279	-0.103244
55H	304.035	266.943	0.230589	0.62195	0.187709
55I	235.562	224.392	0.0842118	0.218962	0.0700811
55K	26.7376	29.7157	-0.119147	0.252434	-0.152356
55N	1189.66	1164.97	0.0687584	0.161762	0.0302547
55P	9.6269	8.06985	0.224078	0.609037	0.25453
55R	26.852	39.5708	-0.238411	0.65001	-0.559406
55S	28.8648	34.8823	-0.204755	0.54767	-0.27318
55V	3556.59	3980.2	-0.806227	0.908136	-0.162347
55Y	2593.32	2694.21	-0.227185	0.618616	-0.0550582
56C	13.598	17.0427	-0.232522	0.633918	-0.325765
56D	20.9147	19.1002	0.0773103	0.193591	0.130932
56F	2736.57	2620.71	0.251244	0.660793	0.0624087
56I	440360	440830	-0.601351	0.910369	-0.00153787
56K	26.159	24.6428	0.0706497	0.168782	0.0861419
56L	288.755	281.61	0.0431909	0.0757478	0.0361489
56M	408.815	410.416	-0.00854521	0.000307715	-0.00563851
56N	1716.48	1580.17	0.320007	0.785247	0.119373
56R	11.4102	16.6904	-0.339929	0.82269	-0.5487
56S	401.092	372.573	0.132957	0.369443	0.106408
56T	2308.15	2175.92	0.271202	0.697069	0.0851064
56V	1512.35	1412.29	0.241858	0.643451	0.0987519
56Y	37.7771	50.1092	-0.180119	0.460245	-0.407565
57E	257.679	261.6	-0.0254201	0.00436774	-0.0217851
57H	4419.83	4651.12	-0.443324	0.881362	-0.0735901
57I	28.0087	23.9776	0.163764	0.45895	0.22419
57K	2388.69	2312.09	0.179211	0.503037	0.0470198
57L	3570.98	3454.09	0.176544	0.495634	0.0480153
57N	224.075	200.569	0.186374	0.522349	0.159885
57P	682.68	669.348	0.052029	0.10279	0.0284542
57Q	433151	433312	-0.162646	0.396977	-0.000536307
57R	4097.65	3931.23	0.236625	0.633578	0.0598157
57S	41.1057	48.2378	-0.116585	0.244055	-0.230825
57T	14.954	13.693	0.122788	0.340869	0.1271
57Y	21.5506	21.9053	-0.0213379	0.00206835	-0.0235551
58C	3211.55	3160.27	0.0956583	0.258932	0.0232218
58F	22.4031	14.462	0.448753	0.871904	0.631431
58G	539.169	585.952	-0.164407	0.40324	-0.120046
58H	3637.85	3430.1	0.425136	0.876334	0.0848325
58I	12.4321	10.6785	0.118798	0.329597	0.21936
58L	2315.87	1981.94	0.799074	0.930758	0.224639
58P	715.812	650.055	0.234642	0.629791	0.139019
58Q	39.5494	38.8418	0.0164294	0.0192696	0.026047
58R	438085	438746	-0.618832	0.915223	-0.0021762
58S	855.792	825.478	0.101539	0.27811	0.0520302
58T	38.3033	46.3394	-0.130746	0.290061	-0.274769
58V	204.813	174.344	0.240587	0.641069	0.232369
58Y	10.7145	13.2853	-0.17609	0.445519	-0.310271
59A	450.058	496.248	-0.184289	0.475455	-0.140952
59C	70.2358	52.174	0.311563	0.771393	0.428876
59E	772.869	1093.09	-0.933164	0.919632	-0.500112
59G	443037	441612	0.776403	0.932845	0.00464843
59L	24.8434	21.865	0.124931	0.346889	0.18424
59M	13.3276	13.5023	-0.00828509	0.000358545	-0.0187918
59R	1210.37	1687.9	-1.13966	0.955522	-0.479779
59S	14.4925	15.9801	-0.103137	0.199492	-0.140962
59V	2429.84	3258.74	-1.23495	0.919487	-0.423455
59W	1783.8	1535.25	0.404956	0.873851	0.216481
5D	11.8767	14.0773	-0.0738725	0.102492	-0.245234
5E	1632.94	1614.86	0.0309336	0.044937	0.016061
5G	37.2844	17.5334	0.384364	0.862603	1.08846
5I	2022.26	1985.13	0.0814192	0.208773	0.0267334
5K	439492	439782	-0.226863	0.617674	-0.000951392
5L	11.126	23.01	-0.50979	0.901191	-1.04833
5N	2554.24	2678.66	-0.200224	0.532189	-0.0686195
5P	43.2496	29.2105	0.535885	0.903349	0.566201
5Q	388.566	372.568	0.0757218	0.187681	0.060656
5R	2606.2	2320.44	0.547492	0.905974	0.16755
5S	21.4333	36.6635	-0.316981	0.795137	-0.774488
5T	561.338	520.515	0.170161	0.477524	0.10893
5V	10.9536	17.4085	-0.208873	0.561433	-0.668391
5Y	26.6764	22.5538	0.133774	0.371748	0.242192
60C	149.023	72.0824	0.61962	0.906715	1.04782
60E	219.917	187.398	0.234903	0.630288	0.230851
60G	2924.57	3112.7	-0.344027	0.827302	-0.0899384
60I	1745.42	1689	0.163941	0.459471	0.0474039
60K	1349.49	1337.61	0.0308276	0.0447091	0.0127527
60L	25.1056	29.819	-0.174087	0.438207	-0.248222
60M	15.5278	19.0908	-0.200161	0.531974	-0.298027
60N	23.82	47.747	-0.523675	0.901066	-1.00323
60R	437584	437752	-0.196142	0.517961	-0.000554464
60S	4165.78	4122.88	0.0641439	0.144811	0.0149343
60T	370.651	326.728	0.194723	0.543686	0.181974
60V	20.923	21.845	-0.0360779	0.0147433	-0.0622136
60W	16.2252	21.0641	-0.267208	0.715923	-0.376549
61A	27.1437	18.7974	0.26572	0.687089	0.530087
61E	13.1925	28.85	-0.610981	0.913659	-1.12885
61F	51.4844	52.2357	-0.0160292	0.000365216	-0.0209029
61I	437013	436890	0.0788988	0.199483	0.000405318
61K	768.682	963.933	-0.589077	0.90488	-0.326546
61L	5264.67	4578.48	1.02163	0.971634	0.201474
61M	1454.31	1538.53	-0.209316	0.562896	-0.081225
61N	59.6527	75.4642	-0.257511	0.695989	-0.339206
61R	323.59	308.318	0.0822361	0.211765	0.0697477
61S	30.1247	31.9799	-0.0591843	0.0600265	-0.0862186
61T	1509.78	1650.26	-0.256732	0.694297	-0.128351
61V	2709.47	3049.52	-0.556939	0.89505	-0.170573
61Y	197.969	189.359	0.0817802	0.210099	0.0641455
62C	177.082	183.79	-0.0683069	0.0854845	-0.0536353
62F	4323.87	4408.18	-0.135166	0.30437	-0.0278603
62I	61.3047	64.2115	-0.0534401	0.0459669	-0.0668335
62K	33.9062	27.228	0.204846	0.567808	0.31646
62L	435105	434869	0.145612	0.40567	0.00078003
62M	3501.3	3620.93	-0.247259	0.672487	-0.0484695
62P	12.138	19.3463	-0.35153	0.835463	-0.672524
62Q	21.4993	39.5663	-0.341558	0.824534	-0.879981
62S	4649.77	4330.81	0.395193	0.869649	0.102524
62T	23.8387	48.4301	-0.469132	0.888515	-1.0226
62V	473.408	593.92	-0.449051	0.88308	-0.327186
62W	496.081	554.674	-0.228352	0.62202	-0.161067
62Y	35.7419	38.227	-0.0710157	0.0936454	-0.0969775
63A	718.655	720.052	-0.00444791	0.00139785	-0.00280216
63F	43.7551	43.9963	-0.00571141	0.00098041	-0.00793364
63H	4123	4514.61	-0.528855	0.900103	-0.130908
63L	3024.83	3229.55	-0.372983	0.854979	-0.0944803
63N	11.5025	9.94233	0.117977	0.327258	0.210288
63P	435410	434607	0.614693	0.907023	0.00266508
63Q	22.5104	23.2168	-0.0295173	0.00758792	-0.0445792
63R	776.146	721.464	0.189172	0.529645	0.105401
63S	3392.57	3722.8	-0.48358	0.893149	-0.134008
63T	2063.38	1969.48	0.213823	0.587716	0.0671941
63Y	22.8519	31.8767	-0.340658	0.823518	-0.480187
64A	3096.49	3143.09	-0.106914	0.212108	-0.0215465
64H	35.6391	40.2177	-0.0926821	0.164337	-0.17437
64I	2689.93	2719.26	-0.0595371	0.0609503	-0.0156414
64K	1294.83	1225	0.185269	0.51943	0.0799765
64L	42.6336	34.8837	0.213617	0.587275	0.289435
64M	28.7971	22.3	0.212938	0.585812	0.368877
64N	45.7202	43.1696	0.0763314	0.189952	0.0828141
64P	1045.33	1076	-0.100601	0.190989	-0.0417236
64Q	305.395	304.947	0.00289921	0.00530181	0.00211832
64R	540.803	673.094	-0.502567	0.899697	-0.315704
64S	6027.91	6036.24	-0.0126449	1.15575e-06	-0.0019929
64T	434549	434368	0.259559	0.67592	0.000600412
64V	21.7129	22.7286	-0.0471404	0.0325841	-0.0659509
65A	795.897	736.331	0.19329	0.540122	0.112228
65C	23.9804	34.8481	-0.352843	0.836843	-0.539224
65D	435425	436176	-0.85746	0.932038	-0.00248661
65E	3969.96	3886.28	0.156698	0.438178	0.0307372
65F	25.7784	22.4623	0.124064	0.344458	0.198662
65G	2043	2001.63	0.085229	0.222636	0.0295102
65H	285.451	282.282	0.0202287	0.0248824	0.0161062
65I	71.862	58.6323	0.188181	0.527075	0.293535
65K	32.0877	35.8024	-0.12387	0.267798	-0.158035
65L	16.6407	10.9147	0.391075	0.867267	0.608447
65M	174.422	163.39	0.107571	0.296804	0.0942658
65N	1286.31	1085.91	0.587271	0.906591	0.244328
65R	25.9161	31.0194	-0.12166	0.26062	-0.259326
65S	29.3075	29.0019	0.0124935	0.0142568	0.0151231
65T	13.519	14.9404	-0.115581	0.24076	-0.144229
65V	3396.99	3007.74	0.797678	0.930516	0.175578
65Y	2023.33	1992.25	0.0713962	0.17156	0.0223298
66A	376.275	361.181	0.0734411	0.179181	0.0590656
66C	38.3006	36.3367	0.0623488	0.138321	0.075941
66E	949.69	1133.16	-0.524725	0.900902	-0.254829
66G	442941	442535	0.435649	0.874801	0.00132363
66K	13.1459	20.9932	-0.327136	0.807737	-0.675312
66L	14.8849	17.4153	-0.166211	0.409691	-0.226514
66R	1088.89	1242.17	-0.392285	0.86529	-0.190003
66S	16.3006	15.5903	0.0337265	0.0512252	0.0642776
66V	2787.29	2829.43	-0.0763279	0.110262	-0.0216449
66W	1357.1	1424.74	-0.173402	0.43571	-0.0701705
67A	1477.48	1369.27	0.258615	0.674208	0.109729
67C	556.624	553.983	0.0104945	0.0120265	0.00686228
67D	11.8544	16.2117	-0.284609	0.747401	-0.451612
67F	2343.98	2388.19	-0.103768	0.201605	-0.0269604
67H	17.5781	17.5711	0.000326553	0.00364925	0.000577284
67I	20.5767	21.7698	-0.0443583	0.0274106	-0.0813205
67L	84.8296	103.793	-0.304576	0.778378	-0.291075
67P	2119.11	2161.96	-0.0819611	0.128542	-0.028884
67S	437385	437699	-0.239566	0.653058	-0.00103434
67T	3726.02	3407.84	0.477258	0.873341	0.128777
67V	70.0932	80.2082	-0.154103	0.367193	-0.194476
67Y	1862.76	1864.13	-0.00276076	0.00207554	-0.00106214
68A	438522	438845	-0.286716	0.750911	-0.00106387
68D	391.749	414.338	-0.107845	0.215205	-0.0808798
68F	19.1116	14.4799	0.294178	0.739856	0.400392
68G	398.39	374.84	0.120539	0.334527	0.0879048
68I	14.6629	19.8267	-0.241244	0.657429	-0.435278
68N	16.5162	6.42942	0.698655	0.896063	1.36112
68P	780.503	751.578	0.100666	0.27532	0.0544808
68R	25.3946	31.995	-0.152177	0.36062	-0.333324
68S	2417.92	2234.78	0.405706	0.874096	0.113629
68T	4068.07	4092.18	-0.0323241	0.0103366	-0.00852351
68V	3045.84	2941.57	0.189279	0.529924	0.050255
69A	2563.98	2831.24	-0.514295	0.901597	-0.14305
69C	8.2736	12.7696	-0.334763	0.816751	-0.626131
69D	1964.14	1978.24	-0.0355976	0.0141328	-0.010316
69E	432446	431940	0.489167	0.878725	0.00169111
69G	2407.76	2555.45	-0.347518	0.831153	-0.085885
69H	14.9663	8.36141	0.430028	0.875801	0.839899
69K	1948.34	1920.81	0.0536272	0.108046	0.0205348
69L	37.589	35.9399	0.0450932	0.0812591	0.0647211
69M	55.1799	59.5438	-0.0748528	0.105578	-0.109809
69N	23.4332	18.0612	0.250068	0.65864	0.375663
69Q	443.774	466.375	-0.109035	0.219157	-0.0716648
69R	126.564	130.955	-0.0419726	0.0233355	-0.0492128
69S	207.361	175.868	0.25079	0.659962	0.237654
69T	18.141	18.7249	-0.0380272	0.0173517	-0.0457012
69V	5961.66	6051.46	-0.130677	0.289837	-0.0215705
69W	28.1713	38.2965	-0.306069	0.780491	-0.442988
69Y	28.3749	30.1336	-0.0679094	0.0843117	-0.0867541
6A	246.295	231.476	0.104071	0.286069	0.0895229
6D	444067	444370	-0.289732	0.755838	-0.000982292
6E	510.04	457.076	0.236621	0.63357	0.158174
6G	854.524	788.443	0.243153	0.645868	0.116114
6H	202.583	245.367	-0.30248	0.775366	-0.276425
6N	1177.13	1086.14	0.181684	0.509803	0.116066
6R	13.7501	23.7313	-0.357734	0.841814	-0.787344
6S	38.4048	32.1522	0.247945	0.654743	0.256371
6T	49.2792	62.2728	-0.300822	0.772947	-0.337622
6V	1788.69	1665.86	0.270094	0.695046	0.102639
6Y	924.638	896.615	0.0803467	0.204833	0.0443989
70C	1049.86	1112.29	-0.178545	0.454491	-0.0833338
70F	436680	436560	0.0888163	0.235425	0.000398071
70I	2616.47	2442.41	0.390892	0.86715	0.0993155
70L	3868.56	3617.01	0.416511	0.876268	0.0970009
70P	15.3626	20.3315	-0.219272	0.59475	-0.404294
70R	12.6435	13.6606	-0.0977949	0.181554	-0.111618
70S	909.593	961.938	-0.141135	0.323817	-0.0807232
70V	1634.41	1541.07	0.218242	0.597071	0.0848365
70Y	2104.06	2468.8	-0.755336	0.901682	-0.230637
71A	29.2422	27.5007	0.0654669	0.149637	0.0885805
71C	48.5649	65.2876	-0.315566	0.79331	-0.426896
71D	3899.4	3791.24	0.117304	0.325338	0.0405838
71F	65.1133	77.385	-0.210454	0.566637	-0.249101
71G	22.7348	40.8036	-0.443191	0.881321	-0.843793
71H	2056.2	2152.31	-0.227369	0.619155	-0.0659079
71I	4632.53	4562.61	0.0899327	0.239346	0.0219438
71K	1436.77	1696.78	-0.62633	0.915591	-0.239969
71L	22.2192	23.7757	-0.0578828	0.0566938	-0.0976796
71M	12.3725	9.52057	0.335266	0.807339	0.37802
71N	421928	422067	-0.111907	0.228668	-0.00047768
71P	23.6822	19.7083	0.235949	0.632293	0.265003
71Q	35.0202	45.8	-0.232883	0.634933	-0.38716
71R	51.2951	51.0769	0.00643304	0.00808187	0.0061499
71S	5680.54	5533.82	0.226638	0.614166	0.0377538
71T	2252.23	2200.76	0.110744	0.306298	0.0333504
71V	31.0104	57.8657	-0.515181	0.901624	-0.899956
71Y	7263.52	7093.94	0.251822	0.661852	0.0340828
72A	1768.27	1788.74	-0.0525786	0.0439998	-0.0165985
72C	14.7332	12.4492	0.20225	0.561801	0.243012
72D	22.1791	23.5691	-0.0576496	0.0561065	-0.0876925
72E	735.085	754.978	-0.0689455	0.0873913	-0.0385226
72F	42.4973	39.7127	0.0834757	0.216287	0.097769
72G	1642.63	1945.07	-0.696548	0.90719	-0.243819
72I	43.8455	47.479	-0.0944795	0.170389	-0.114861
72L	2463.82	2378.65	0.182613	0.512322	0.0507538
72M	2814.69	2888.09	-0.152785	0.36269	-0.037144
72R	53.2611	46.4634	0.134138	0.372779	0.196987
72S	55.3513	57.0445	-0.0375479	0.0166919	-0.0434721
72T	20.0651	13.8759	0.303998	0.758033	0.532107
72V	439207	438789	0.598465	0.906988	0.0013753
72W	316.794	328.089	-0.0710459	0.0937374	-0.0505404
73A	2446.14	2644.05	-0.398099	0.867269	-0.112243
73D	6473.05	7409.91	-0.948687	0.919312	-0.19501
73E	424384	423376	0.447962	0.872064	0.00343322
73G	4863.04	4937.89	-0.134571	0.30244	-0.0220369
73H	32.4081	25.4386	0.280714	0.714602	0.349331
73I	35.6216	42.7664	-0.160993	0.391136	-0.263723
73K	2758.93	2600.41	0.352885	0.829863	0.0853713
73L	29.0849	24.3476	0.148353	0.41366	0.256488
73N	230.311	225.598	0.0349035	0.0540058	0.0298278
73Q	577.262	540.451	0.132001	0.366748	0.0950624
73R	20.1375	24.6649	-0.169312	0.420862	-0.292578
73S	17.3346	21.8236	-0.307459	0.782434	-0.332235
73T	23.0763	20.0609	0.153071	0.427496	0.202025
73V	6383.76	6223.68	0.181934	0.51048	0.0366394
73Y	72.378	89.2586	-0.248728	0.676025	-0.302441
74A	11.4343	11.5161	-0.00718208	0.000582149	-0.0102843
74C	3223.72	2287.67	1.12544	0.956311	0.494845
74D	1119.28	1232.44	-0.313531	0.790645	-0.138938
74E	28.4641	31.0922	-0.0960286	0.175607	-0.127409
74F	7336.24	6653.36	0.830052	0.940758	0.140956
74G	14.7505	13.5021	0.0965069	0.261763	0.127584
74H	437.636	438.846	-0.00569307	0.000986298	-0.00398143
74I	382.714	332.426	0.284023	0.720776	0.203233
74K	19.843	22.3608	-0.118262	0.249542	-0.172344
74L	205.466	185.244	0.166838	0.467919	0.149474
74N	309.759	349.629	-0.175983	0.445129	-0.174681
74Q	30.2284	10.5264	0.639933	0.903942	1.5219
74S	1081.18	1095.25	-0.0417584	0.0229854	-0.0186554
74T	27.6644	27.7005	-0.00152147	0.00265518	-0.0018818
74V	67.2352	70.0461	-0.0614389	0.0659935	-0.0590887
74Y	433530	435026	-0.748901	0.901694	-0.00496811
75C	50.1291	52.6096	-0.0618969	0.0672292	-0.069678
75E	230.377	214.272	0.132555	0.36831	0.104548
75G	683.841	731.241	-0.166775	0.411717	-0.0966861
75I	3640.55	3428	0.391923	0.867783	0.0867897
75K	1731.16	1790.98	-0.150401	0.354602	-0.0490071
75L	65.2554	68.9277	-0.06596	0.0786184	-0.0789872
75M	91.3465	92.91	-0.0249027	0.00402573	-0.024484
75N	40.8893	49.095	-0.249134	0.676997	-0.263853
75Q	17.7747	24.0451	-0.308942	0.784478	-0.435919
75R	434396	434131	0.243077	0.645727	0.000881206
75S	6250.34	6646.03	-0.530678	0.899688	-0.0885583
75T	462.135	441.098	0.110335	0.305082	0.0672157
75V	59.9225	57.6954	0.0504881	0.0978201	0.0546408
75W	26.2478	32.0592	-0.215538	0.583032	-0.288538
76A	442483	442464	0.0240907	0.0313844	6.3123e-05
76C	20.0512	24.8992	-0.22726	0.618836	-0.31241
76D	1038.36	1020.42	0.0545895	0.111265	0.0251405
76E	45.858	44.2225	0.0489784	0.0930493	0.0523924
76F	13.0711	16.8348	-0.367801	0.850972	-0.36507
76G	380.116	344.877	0.187342	0.524884	0.140356
76H	12.8564	11.7313	0.087021	0.229066	0.132122
76L	271.563	242.471	0.200065	0.556653	0.163477
76P	267.203	293.021	-0.169252	0.420643	-0.133069
76R	12.5049	13.674	-0.110495	0.223997	-0.128952
76S	1551.44	1528.69	0.0561655	0.116604	0.0213128
76T	850.355	788.968	0.176219	0.494728	0.108098
76V	2400.49	2435.93	-0.0768416	0.111906	-0.0211392
76Y	20.0308	14.6723	0.266071	0.687726	0.449125
77A	809.656	883.475	-0.233216	0.635865	-0.12588
77C	42.1133	35.0263	0.149867	0.418088	0.265838
77D	40.1116	29.3838	0.352491	0.82938	0.449
77E	816.353	771.677	0.123498	0.342865	0.0811965
77F	102.251	97.332	0.0797996	0.202811	0.0711311
77G	1469.43	1543.5	-0.207861	0.558085	-0.0709446
77I	2413.56	2217.62	0.34616	0.821498	0.12215
77L	4865.22	4826.62	0.0654125	0.149439	0.0114918
77M	15.2572	9.69146	0.404058	0.873549	0.654701
77R	16.9708	17.7307	-0.0476606	0.0336116	-0.0631956
77S	43.8198	52.6714	-0.205151	0.54901	-0.265438
77V	438367	438448	-0.0886865	0.15091	-0.000266354
77Y	11.775	13.454	-0.145254	0.337389	-0.192307
78A	965.785	1032.8	-0.199101	0.528299	-0.0967876
78C	152.913	163.398	-0.102056	0.195871	-0.0956829
78D	535.157	562.183	-0.106003	0.20907	-0.071077
78F	1745.52	1748.01	-0.00659269	0.000735144	-0.00205885
78G	2573.68	2651.99	-0.186249	0.482573	-0.0432441
78I	1238.58	1249.79	-0.03154	0.00952752	-0.0130015
78L	370.186	386.351	-0.0777679	0.114879	-0.0616618
78S	83.4529	73.8	0.15267	0.426319	0.177342
78V	441776	441537	0.364345	0.843382	0.000778481
78Y	20.843	17.6503	0.215923	0.592201	0.239869
79C	1139.48	1260.28	-0.336338	0.818576	-0.145369
79D	14.4264	12.6298	0.156687	0.438145	0.191878
79F	430681	431048	-0.15149	0.358288	-0.00122811
79I	2509.66	2336.9	0.266124	0.687822	0.102898
79L	6093.53	5799.47	0.347234	0.822851	0.0713559
79N	14.4843	18.0868	-0.173729	0.4369	-0.320454
79S	1260.46	1213.04	0.109679	0.303138	0.0553283
79V	1645.54	1720.94	-0.169011	0.41977	-0.0646344
79Y	5886.6	5830.62	0.085449	0.22343	0.0137876
7F	955.173	1056.01	-0.260591	0.702544	-0.144787
7H	2012.74	1882.5	0.232261	0.625199	0.0965137
7I	1248.99	1087.87	0.390381	0.866826	0.199254
7L	444842	445043	-0.200354	0.532638	-0.000650108
7P	368.372	361.949	0.0299707	0.0428651	0.0253807
7Q	23.6541	45.5941	-0.427088	0.875992	-0.94676
7R	303.882	284.238	0.112223	0.310654	0.0964122
7V	109.391	102.842	0.091628	0.245235	0.0890627
80A	18.4991	15.6793	0.142883	0.397763	0.238595
80D	50.1234	60.2894	-0.242306	0.660161	-0.266419
80E	3389.28	3891.01	-0.742371	0.902759	-0.199165
80G	16.1146	21.6378	-0.231183	0.630141	-0.425181
80H	55.2127	62.4478	-0.172501	0.432429	-0.17765
80I	5740.24	6026.78	-0.334232	0.816134	-0.0702765
80K	422472	420689	0.859473	0.945797	0.00610225
80L	100.055	96.9418	0.0447542	0.0802605	0.045598
80M	45.5621	65.699	-0.42988	0.87693	-0.52804
80N	4926.14	5102.56	-0.286043	0.749798	-0.0507615
80Q	1282.4	1315.88	-0.0913234	0.159765	-0.0371876
80R	5306.22	5690.7	-0.597063	0.908554	-0.10092
80S	96.0843	120.396	-0.300815	0.772937	-0.325421
80T	1873.74	2037.64	-0.340213	0.823012	-0.120976
80V	101.927	108.819	-0.0689256	0.0873316	-0.0944016
80Y	101.4	120.044	-0.232785	0.634657	-0.243502
81A	417.542	408.455	0.0427868	0.0746097	0.0317437
81E	17.7846	23.7422	-0.252778	0.685475	-0.416824
81H	740.603	717.011	0.0843103	0.219321	0.0467058
81I	57.2889	51.9606	0.126719	0.351908	0.140837
81K	103.492	106.177	-0.0332088	0.0113065	-0.0369425
81L	4292.95	4051.09	0.451838	0.871338	0.0836606
81N	15.0724	17.1362	-0.131666	0.293033	-0.185136
81P	428033	428074	-0.0315438	0.00953149	-0.000139359
81Q	6266.73	6221.07	0.0640489	0.144466	0.0105509
81R	490.716	489.354	0.00575701	0.00749899	0.00401017
81S	1867.34	1953.26	-0.200936	0.534646	-0.0648997
81T	4205.59	4287.79	-0.17649	0.446976	-0.027926
81V	12.567	13.5156	-0.0652562	0.0766009	-0.104989
81Y	11.1779	11.9694	-0.0734418	0.101146	-0.0986975
82A	14.8814	8.05774	0.477173	0.873312	0.885064
82C	1537.21	1463.67	0.180134	0.505579	0.070722
82D	16.6687	13.1675	0.192827	0.538952	0.340154
82F	427833	428306	-0.436802	0.879257	-0.00159471
82G	13.0878	14.1985	-0.0930628	0.165618	-0.117515
82H	29.1338	19.5073	0.406283	0.874269	0.578682
82I	3525.44	3411.73	0.228988	0.618815	0.0473
82L	8384.6	8065.93	0.557807	0.906735	0.0559012
82M	23.5436	25.3465	-0.0837367	0.134405	-0.106447
82N	49.1387	49.1229	0.000361118	0.00366888	0.000464149
82P	7.65185	16.7681	-0.737938	0.90399	-1.13184
82R	14.9098	23.149	-0.424761	0.875221	-0.634691
82S	2587.8	2847.28	-0.473834	0.889896	-0.13786
82T	27.2354	34.1008	-0.220504	0.598554	-0.324324
82V	1577.42	1534.21	0.11444	0.317104	0.0400656
82W	20.7475	18.5777	0.126293	0.350713	0.159369
82Y	3662.01	3494.31	0.327454	0.796462	0.0676298
83D	42.9326	36.4931	0.203118	0.56382	0.23445
83E	3280.5	2122.39	1.36186	0.993047	0.628227
83G	56.3744	48.8583	0.203134	0.563858	0.206434
83H	53.9275	45.5063	0.215029	0.590297	0.244955
83I	5884.86	4748.26	1.4713	0.999521	0.309609
83K	427738	430385	-0.980149	0.933318	-0.00889876
83L	179.904	116.374	0.608794	0.907173	0.628466
83M	75.2714	67.6915	0.141444	0.393617	0.153129
83N	5239.6	4735.42	0.785208	0.930588	0.145966
83P	9.27762	14.3773	-0.44758	0.882651	-0.631968
83Q	1052.85	1036.45	0.046149	0.0843901	0.0226535
83R	2778.51	3094.62	-0.580585	0.901008	-0.155454
83S	62.9409	69.7611	-0.124327	0.269283	-0.148425
83T	1545.27	1467.2	0.180015	0.505253	0.0747895
83V	60.5623	46.3957	0.266568	0.688628	0.384429
83Y	75.0687	56.202	0.367477	0.846836	0.41759
84A	116.276	130.374	-0.162029	0.394792	-0.165106
84C	84.0233	67.737	0.255318	0.668221	0.310846
84D	16.4879	19.2032	-0.132009	0.294144	-0.219935
84E	1042.98	1014.42	0.0821133	0.211316	0.0400562
84G	443652	443497	0.206517	0.571621	0.000505327
84L	14.2981	13.6774	0.03977	0.0663324	0.0640304
84R	895.305	926.157	-0.105524	0.207474	-0.0488771
84S	28.845	25.5468	0.156928	0.438856	0.175174
84V	1933.81	1921.61	0.0275849	0.0379758	0.00912911
84W	1634.14	1707.41	-0.17678	0.448037	-0.0632792
85A	1331.43	1341.04	-0.0244147	0.00371417	-0.0103728
85D	7772.31	8090.4	-0.307342	0.782269	-0.0578675
85E	427092	426664	0.185063	0.51888	0.00144821
85G	3089.83	3230.09	-0.221675	0.602139	-0.0640484
85H	28.4727	26.5861	0.0973524	0.264558	0.0989077
85I	52.4604	42.2923	0.23317	0.62696	0.310835
85K	2210.58	2175.54	0.0736572	0.179987	0.0230559
85L	46.1599	56.3118	-0.251333	0.68215	-0.286797
85N	101.495	97.3987	0.064686	0.146784	0.0594356
85Q	361.378	374.673	-0.0734613	0.101207	-0.0521241
85R	95.6306	102.568	-0.098873	0.185182	-0.101042
85S	44.1015	43.477	0.0142294	0.0163751	0.0205734
85T	61.1289	52.5151	0.228923	0.618685	0.219121
85V	3260.67	3362.16	-0.169543	0.421695	-0.0442186
85Y	96.4024	123.81	-0.334454	0.816392	-0.360987
86A	1182.7	1134.68	0.124701	0.346245	0.059792
86C	22.8421	26.7653	-0.164956	0.405198	-0.228669
86D	124.173	105.172	0.252981	0.663967	0.239612
86E	3285.33	3563.55	-0.511478	0.901393	-0.117275
86F	102.46	90.899	0.161262	0.451615	0.172724
86G	3007.29	3002.78	0.0075766	0.00911017	0.0021642
86I	2796.9	3000.06	-0.393502	0.865733	-0.101164
86K	49.7798	47.3909	0.0566141	0.118138	0.07095
86L	3470.36	3631.14	-0.272071	0.72521	-0.065335
86M	40.8676	44.2673	-0.102385	0.196972	-0.115284
86Q	14.6569	13.579	0.0878847	0.232132	0.110208
86R	104.404	109.838	-0.0691197	0.087913	-0.0731963
86S	73.1207	66.8907	0.102093	0.279863	0.128473
86T	29.8662	25.1168	0.184265	0.516755	0.249864
86V	431646	430825	0.448526	0.871948	0.0027491
86W	21.3473	24.9961	-0.135502	0.305458	-0.227648
86Y	17.8593	16.9453	0.0547994	0.111969	0.0757843
87A	1559.62	1587.64	-0.0748646	0.105615	-0.0256825
87C	51.5918	45.3917	0.134164	0.372851	0.184713
87D	35.4009	36.173	-0.0276548	0.00600981	-0.0311238
87E	1293.44	1230.95	0.166086	0.465727	0.0714319
87F	112.157	113.23	-0.0149474	0.000190841	-0.013742
87G	2518.95	2472.34	0.0850258	0.221902	0.0269475
87I	114.669	100.623	0.182831	0.512908	0.188504
87K	18.4249	24.96	-0.279314	0.73831	-0.437962
87L	4674.44	4601.2	0.132098	0.36702	0.0227833
87M	2900.58	2805.22	0.180071	0.505406	0.0482236
87Q	16.4751	13.2515	0.190222	0.532342	0.314123
87R	106.84	86.5468	0.325872	0.794154	0.303899
87S	75.6223	63.5753	0.193787	0.541357	0.250347
87T	16.4763	18.4001	-0.135488	0.305414	-0.159325
87V	433167	433366	-0.136953	0.31017	-0.000661091
87W	398.128	375.586	0.11541	0.319905	0.084089
88A	1778.54	1964.66	-0.358997	0.84305	-0.143581
88C	55.9729	73.8256	-0.325093	0.805265	-0.399391
88D	411765	410911	0.253825	0.665504	0.00299715
88E	13499.1	14386.4	-0.814331	0.909631	-0.0918364
88F	72.3125	76.1866	-0.0606794	0.0639587	-0.075293
88G	3022.75	3166.91	-0.259153	0.699512	-0.0672165
88H	498.01	467.918	0.129941	0.360951	0.0899182
88I	63.8209	57.775	0.120795	0.335248	0.143586
88K	538.408	528.029	0.0443132	0.0789741	0.028081
88L	22.8636	27.925	-0.242653	0.661043	-0.288502
88M	9.48197	9.41219	0.00932993	0.0108129	0.0106563
88N	4242.94	4150.03	0.132812	0.369031	0.0319444
88P	13.2169	9.76118	0.325592	0.793739	0.437254
88Q	41.7531	32.0765	0.228404	0.61766	0.380369
88R	29.8524	33.4784	-0.1239	0.267897	-0.165386
88S	144.838	157.102	-0.116286	0.243077	-0.117264
88T	264.512	254.409	0.0723921	0.175272	0.056181
88V	6522.26	6361.42	0.214419	0.588997	0.0360228
88Y	3643.79	3301.97	0.509995	0.890938	0.142109
89A	1077.54	1068.32	0.027804	0.0384138	0.0123922
89C	1800.43	1827.22	-0.0640795	0.0732661	-0.0213078
89D	3548.35	3485.61	0.106519	0.293609	0.0257358
89E	409.692	478.406	-0.327048	0.807631	-0.223698
89F	12.9644	14.502	-0.0797191	0.121203	-0.161704
89G	438441	438291	0.122777	0.340839	0.000496402
89H	12.922	11.1874	0.118112	0.327642	0.207949
89I	14.5889	13.3481	0.0696131	0.164931	0.128239
89K	7.64422	9.76463	-0.321202	0.800473	-0.353197
89L	9.34376	12.1778	-0.296083	0.765827	-0.382179
89N	21.9659	26.4063	-0.228372	0.622078	-0.265619
89R	396.057	397.196	-0.00561903	0.00101007	-0.00414118
89S	1319.89	1313.26	0.0188839	0.0228065	0.00726319
89T	12.0839	15.0063	-0.262297	0.706088	-0.312487
89V	1740.82	1811.97	-0.153933	0.366611	-0.0577901
89W	35.594	28.3057	0.311397	0.771108	0.330541
89Y	40.571	37.2029	0.105833	0.291512	0.125033
8A	311.223	293.254	0.0883417	0.233756	0.0857978
8C	23.5953	30.3326	-0.236457	0.644761	-0.362367
8E	9.08941	13.0117	-0.32165	0.80103	-0.517554
8F	17.8109	29.9632	-0.366535	0.849914	-0.750433
8L	789.665	766.683	0.079815	0.202868	0.0426107
8M	24.7994	37.551	-0.352088	0.83605	-0.598549
8P	1460.98	1159.13	0.761163	0.937326	0.333887
8R	48.2644	66.4829	-0.36485	0.848464	-0.462024
8S	440973	441151	-0.123862	0.267773	-0.000583343
8T	5840.27	5983.52	-0.13575	0.306263	-0.0349573
8W	130.76	118.133	0.146195	0.407367	0.146509
90A	2346.02	2494.63	-0.323507	0.803328	-0.0886124
90D	15.4488	18.2603	-0.188741	0.491584	-0.241211
90E	173.784	162.537	0.0983375	0.267787	0.0965304
90G	36.7274	34.9656	0.050648	0.09833	0.0709205
90H	111.951	109.15	0.0337789	0.0513457	0.0365533
90I	3190.94	3377.5	-0.33827	0.820798	-0.0819722
90K	13066.1	13500.7	-0.304018	0.77758	-0.0472135
90L	125.938	130.861	-0.0567501	0.0538659	-0.0553142
90M	94.3702	84.6349	0.1581	0.442307	0.157079
90N	736.913	788.904	-0.171838	0.43002	-0.0983559
90P	2571.06	2715.14	-0.290834	0.757608	-0.0786643
90Q	1005.65	1046.84	-0.11669	0.2444	-0.0579162
90R	1821.34	1861.24	-0.0932636	0.166295	-0.0312594
90S	4107.47	4120.91	-0.019946	0.00148297	-0.00471217
90T	410913	409899	0.396248	0.870199	0.00356581
90V	68.4082	50.0379	0.333012	0.804276	0.451149
90Y	17.7377	13.9215	0.225333	0.61156	0.349503
91A	1575.74	1751.96	-0.364178	0.847869	-0.152943
91C	305.229	301.578	0.0225344	0.0286658	0.0173638
91D	1436.49	1359.83	0.201902	0.560983	0.0791216
91E	80.1449	93.9437	-0.238437	0.650078	-0.229185
91F	2586.15	2552.12	0.062297	0.138135	0.0191074
91G	3293.08	3380.1	-0.142225	0.327391	-0.0376288
91H	13.7314	12.5182	0.0837812	0.217397	0.133447
91I	2008.31	2033.37	-0.0626927	0.069411	-0.0178926
91L	594.31	570.731	0.0934936	0.251636	0.0584048
[truncated: 159 more rows]
